# Supplementary material for: Expansion or compression of long-term care in Germany between 2001 and 2009? A small-area decomposition study based on administrative health data
Source: Popul Health Metr. 2016 Jul 13;14:24. doi: 10.1186/s12963-016-0093-1 (PMC4944474; doi:10.1186/s12963-016-0093-1)
Supplement: Additional file 2: — County-specific study results. (XLS 398 kb) [file 12963_2016_93_MOESM2_ESM.xls]

## Sheet: Data
id	name	em65_start	ew65_start	em65_end	ew65_end	hly_m65_start	hly_w65_start	hly_m65_end	hly_w65_end	uhly_m65_start	uhly_w65_start	uhly_m65_end	uhly_m65_end	hly_ii_m65_start	hly_ii_m65_start	hly_ii_w65_end	hly_ii_w65_end	uhly_ii_m65_start	uhly_ii_w65_start	uhly_ii_m65_end	uhly_ii_w65_end	trend_em65	trend_ew65	trend_hly_m65	trend_hly_w65	trend_uhly_m65	trend_uhly_w65	trend_hly_ii_m65	trend_hly_ii_w65	trend_uhly_ii_m65	trend_uhly_ii_w65	hly_prev_m_65	hly_prev_w_65	hly_prev_m_65_ii	hly_prev_w_65_ii	uhly_prev_m_65	uhly_prev_w_65	uhly_prev_m_65_ii	uhly_prev_w_65_ii	hly_mort_m_65	hly_mort_w_65	hly_mort_m_65_ii	hly_mort_w_65_ii	uhly_mort_m_65	uhly_mort_w_65	uhly_mort_m_65_ii	uhly_mort_w_65_ii	cluster_morbidity_m65	cluster_3_morbidity_m65
1001	Flensburg, Kreisfreie Stadt	16.873	19.0577	17.2176	20.1451	15.0815	16.0027	15.622	17.4195	1.79141	3.05506	1.5956	1.5956	16.0934	16.0934	19.0125	19.0125	0.779568	1.37539	0.727797	1.13254	0.344599	1.08735	0.540409	1.41685	-0.19581	-0.3295	0.396369	1.33019	-0.0517704	-0.242846	0.2403	0.7331	0.0719	0.4286	-0.2403	-0.7331	-0.0719	-0.4286	0.3001	0.6837	0.3244	0.9016	0.0445	0.4036	0.0202	0.1858	5	3
1002	Kiel, Landeshauptstadt, Kreisfreie Stadt	16.0232	20.1382	17.3495	20.6578	14.6302	17.235	15.7068	17.8029	1.39298	2.90324	1.64279	1.64279	15.3877	15.3877	19.4738	19.4738	0.635544	1.29405	0.679783	1.18404	1.32634	0.519625	1.07654	0.567888	0.249804	-0.0482635	1.2821	0.629643	0.0442392	-0.110018	0.0076	0.195	0.0655	0.1761	-0.0076	-0.195	-0.0655	-0.1761	1.069	0.3729	1.2167	0.4535	0.2574	0.1468	0.1097	0.0661	2	1
1003	Lübeck, Hansestadt, Kreisfreie Stadt	16.1909	20.1367	17.2667	20.8833	14.5358	16.888	15.5184	17.6775	1.65512	3.24874	1.74835	1.74835	15.352	15.352	19.4141	19.4141	0.838888	1.61017	0.811007	1.46916	1.07586	0.746552	0.98262	0.789545	0.0932369	-0.0429935	1.10374	0.887565	-0.0278809	-0.141013	0.1956	0.3255	0.1733	0.2822	-0.1956	-0.3255	-0.1733	-0.2822	0.787	0.464	0.9304	0.6054	0.2889	0.2825	0.1454	0.1412	3	2
1004	Neumünster, Kreisfreie Stadt	16.1007	19.0533	16.8133	20.0014	14.3792	15.9629	14.6629	16.3523	1.72152	3.09039	2.15039	2.15039	15.2406	15.2406	18.4321	18.4321	0.860158	1.39121	0.998183	1.56928	0.712561	0.948126	0.283699	0.389372	0.428862	0.558754	0.574535	0.770051	0.138025	0.178075	-0.2191	-0.2339	-0.0417	-0.0311	0.2191	0.2339	0.0417	0.0311	0.5028	0.6232	0.6163	0.8011	0.2097	0.3249	0.0963	0.147	2	1
1051	Dithmarschen, Landkreis	16.4803	19.6611	17.1114	20.6472	15.0293	16.6934	15.6437	17.4007	1.45096	2.96768	1.46764	1.46764	15.7591	15.7591	19.2575	19.2575	0.721161	1.48437	0.673265	1.38969	0.631113	0.986067	0.614429	0.707287	0.0166836	0.27878	0.679009	1.08075	-0.047896	-0.0946802	0.0985	0.1279	0.102	0.2927	-0.0985	-0.1279	-0.102	-0.2927	0.5159	0.5794	0.577	0.788	0.1152	0.4067	0.0541	0.1981	4	3
1053	Herzogtum Lauenburg, Landkreis	16.3777	19.5385	17.4808	20.4005	14.5341	16.0497	15.6179	16.604	1.84356	3.48876	1.86283	1.86283	15.3542	15.3542	18.647	18.647	1.02345	1.7997	0.899354	1.7536	1.10308	0.862055	1.0838	0.554304	0.0192757	0.307751	1.22717	0.908157	-0.124094	-0.0461024	0.2551	0.1545	0.27	0.2899	-0.2551	-0.1545	-0.27	-0.2899	0.8287	0.3998	0.9572	0.6182	0.2744	0.4622	0.1459	0.2438	4	3
1054	Nordfriesland, Landkreis	16.9424	19.7663	17.8763	20.5647	15.6486	17.2415	16.4575	17.7853	1.29376	2.52485	1.41878	1.41878	16.289	16.289	19.2673	19.2673	0.653381	1.26816	0.659534	1.29734	0.933914	0.798323	0.808892	0.543779	0.125022	0.254543	0.927761	0.769136	0.00615313	0.0291862	0.0394	0.0237	0.0738	0.1129	-0.0394	-0.0237	-0.0738	-0.1129	0.7695	0.52	0.854	0.6563	0.1644	0.2783	0.0799	0.1421	2	1
1055	Ostholstein, Landkreis	17.2833	20.2162	18.3148	21.0312	15.5518	17.0155	16.4694	17.8365	1.7315	3.20062	1.84536	1.84536	16.4166	16.4166	19.5826	19.5826	0.866709	1.58045	0.850516	1.44862	1.03144	0.815023	0.917588	0.820974	0.113856	-0.00595093	1.04764	0.946857	-0.0161936	-0.131834	0.0874	0.3334	0.1143	0.2953	-0.0874	-0.3334	-0.1143	-0.2953	0.8302	0.4876	0.9334	0.6516	0.2013	0.3274	0.0981	0.1634	3	2
1056	Pinneberg, Landkreis	16.6702	19.458	17.898	20.7108	15.2795	16.7424	16.2643	17.5196	1.39068	2.71565	1.63362	1.63362	15.9486	15.9486	19.2042	19.2042	0.72163	1.3401	0.811232	1.50658	1.22776	1.25275	0.984831	0.777237	0.242933	0.475517	1.13816	1.08628	0.0896016	0.166476	0.0414	0.0051	0.0546	0.078	-0.0414	-0.0051	-0.0546	-0.078	0.9434	0.7721	1.0836	1.0083	0.2844	0.4807	0.1442	0.2444	2	1
1057	Plön, Landkreis	17.0238	19.9407	18.1165	20.8447	15.2706	16.5288	16.3068	17.5667	1.7532	3.41194	1.80962	1.80962	16.1718	16.1718	19.4233	19.4233	0.85203	1.72416	0.802707	1.42144	1.09266	0.904047	1.03624	1.03797	0.0564241	-0.133926	1.14199	1.20677	-0.049323	-0.302728	0.2045	0.4646	0.1737	0.4652	-0.2045	-0.4646	-0.1737	-0.4652	0.8317	0.5733	0.9683	0.7416	0.261	0.3307	0.1244	0.1625	4	3
1058	Rendsburg-Eckernförde, Landkreis	16.4785	19.2472	17.3857	20.2418	14.8677	16.1651	15.7127	17.2472	1.61081	3.08207	1.67301	1.67301	15.6764	15.6764	18.8577	18.8577	0.802104	1.5506	0.740973	1.38404	0.907185	0.994537	0.844981	1.08207	0.0622034	-0.0875282	0.968316	1.1611	-0.0611314	-0.166558	0.1906	0.5309	0.1785	0.3938	-0.1906	-0.5309	-0.1785	-0.3938	0.6544	0.5512	0.7899	0.7673	0.2528	0.4434	0.1173	0.2273	4	3
1059	Schleswig-Flensburg, Landkreis	16.5751	19.2506	17.3311	20.2653	15.0407	16.1603	15.7365	17.3139	1.53433	3.09031	1.59454	1.59454	15.8262	15.8262	18.8818	18.8818	0.748904	1.53236	0.69536	1.38352	0.75601	1.01467	0.695806	1.15357	0.0602045	-0.138893	0.809554	1.16351	-0.0535441	-0.14884	0.0871	0.559	0.12	0.3614	-0.0871	-0.559	-0.12	-0.3614	0.6087	0.5946	0.6896	0.8021	0.1473	0.4201	0.0664	0.2125	3	2
1060	Segeberg, Landkreis	16.5513	19.2626	17.4113	20.1891	14.7603	15.8801	15.6361	16.6903	1.79102	3.38247	1.77525	1.77525	15.6399	15.6399	18.5184	18.5184	0.911338	1.74883	0.876425	1.67064	0.860044	0.926517	0.875818	0.810161	-0.0157738	0.116357	0.894958	1.00471	-0.0349136	-0.0781948	0.2221	0.3203	0.1396	0.3087	-0.2221	-0.3203	-0.1396	-0.3087	0.6537	0.4898	0.7554	0.696	0.2063	0.4367	0.1047	0.2305	5	3
1061	Steinburg, Landkreis	15.9629	18.8583	16.6718	19.7313	14.239	15.7928	14.8426	16.5779	1.72394	3.06542	1.82917	1.82917	15.0105	15.0105	18.1925	18.1925	0.952355	1.59129	0.957925	1.53875	0.708908	0.873047	0.603684	0.785055	0.105224	0.0879917	0.703339	0.925586	0.00556958	-0.0525395	0.1179	0.2272	0.1227	0.2198	-0.1179	-0.2272	-0.1227	-0.2198	0.4858	0.5578	0.5807	0.7058	0.2231	0.3152	0.1282	0.1672	2	1
1062	Stormarn, Landkreis	16.9527	19.6493	18.2407	20.6665	15.1706	16.3227	16.442	17.334	1.78219	3.32665	1.79875	1.79875	16.0193	16.0193	19.0851	19.0851	0.933468	1.71444	0.858029	1.58144	1.28798	1.0172	1.27142	1.01127	0.0165615	0.00592422	1.36342	1.1502	-0.0754387	-0.132999	0.3164	0.4214	0.2478	0.356	-0.3164	-0.4214	-0.2478	-0.356	0.955	0.5899	1.1156	0.7942	0.333	0.4273	0.1724	0.2231	4	3
2000	Hamburg	16.6666	19.7972	17.9473	20.9437	15.1389	16.8971	16.2158	17.7034	1.52766	2.90013	1.73143	1.73143	15.8908	15.8908	19.4483	19.4483	0.77579	1.4179	0.83134	1.49541	1.28072	1.14647	1.07695	0.806355	0.20377	0.340111	1.22517	1.06895	0.0555501	0.0775123	0.0796	0.0916	0.0848	0.1406	-0.0796	-0.0916	-0.0848	-0.1406	0.9973	0.7148	1.1404	0.9284	0.2834	0.4317	0.1404	0.2181	2	1
3101	Braunschweig, Kreisfreie Stadt	16.3601	19.8593	17.4253	21.0195	14.8805	16.8629	15.5971	17.3991	1.47953	2.9964	1.82823	1.82823	15.6166	15.6166	19.4247	19.4247	0.743478	1.45037	0.835003	1.59476	1.06526	1.16016	0.716561	0.536179	0.348695	0.623983	0.973732	1.01577	0.0915245	0.144388	-0.1093	-0.1535	0.0231	0.0873	0.1093	0.1535	-0.0231	-0.0873	0.8258	0.6897	0.9506	0.9285	0.23941	0.47051	0.1147	0.2317	2	1
3102	Salzgitter, Kreisfreie Stadt	15.8508	19.1553	17.4017	20.3378	13.9969	15.2642	15.1796	15.9929	1.85385	3.89113	2.22211	2.22211	14.9409	14.9409	18.4748	18.4748	0.909859	1.85474	1.0146	1.86299	1.55088	1.18251	1.18262	0.728768	0.368263	0.453746	1.44614	1.17427	0.104741	0.00824696	0.1171	0.168	0.1229	0.308	-0.1171	-0.168	-0.1229	-0.308	1.0655	0.5608	1.3232	0.8662	0.4854	0.6217	0.2277	0.3163	2	1
3103	Wolfsburg, Kreisfreie Stadt	17.1767	19.8334	18.2769	21.598	15.5072	16.6167	16.2334	17.7041	1.66945	3.21669	2.0435	2.0435	16.2919	16.2919	19.8935	19.8935	0.884791	1.60481	0.960074	1.70452	1.10023	1.76455	0.726178	1.08732	0.374047	0.677231	1.02494	1.66484	0.075283	0.0997128	-0.0763	0.1856	0.0649	0.3388	0.0763	-0.1856	-0.0649	-0.3388	0.8024	0.9017	0.96	1.3261	0.29781	0.8628	0.1402	0.4385	2	1
3151	Gifhorn, Landkreis	15.8259	19.8329	17.6599	21.0326	14.1476	16.2758	15.293	16.7619	1.67834	3.5571	2.36693	2.36693	14.9904	14.9904	18.8882	18.8882	0.835543	1.73318	1.12905	2.14448	1.83395	1.19976	1.14536	0.486122	0.688598	0.713634	1.54045	0.788465	0.293503	0.411291	-0.137	-0.0982	-0.0063	-0.0813	0.137	0.0982	0.0063	0.0813	1.2824	0.5843	1.5468	0.8698	0.55161	0.61551	0.2872	0.33001	2	1
3152	Göttingen, Landkreis	16.2219	19.3367	17.7023	20.6393	14.4826	16.2558	15.5659	16.8636	1.73932	3.08093	2.13635	2.13635	15.3343	15.3343	18.8236	18.8236	0.887623	1.6034	1.03104	1.81573	1.48038	1.30262	1.08336	0.607838	0.397023	0.694782	1.33697	1.09029	0.143415	0.212328	0.0245	-0.1191	0.0653	0.0921	-0.0245	0.1191	-0.0653	-0.0921	1.0589	0.727	1.2717	0.9982	0.4215	0.57571	0.2087	0.3045	2	1
3153	Goslar, Landkreis	16.8053	19.377	17.627	20.5347	15.1367	16.4142	15.7156	17.1151	1.66865	2.96282	1.91138	1.91138	15.9934	15.9934	18.9334	18.9334	0.811945	1.53627	0.915399	1.60128	0.821676	1.15769	0.578949	0.700869	0.242727	0.456821	0.718222	1.09267	0.103454	0.0650181	0.0013	0.1134	0.0153	0.2366	-0.0013	-0.1134	-0.0153	-0.2366	0.5776	0.5875	0.7029	0.8561	0.2441	0.5702	0.1187	0.3016	2	1
3154	Helmstedt, Landkreis	15.5199	19.1602	16.6729	20.4529	13.9931	15.885	14.8444	16.8422	1.52673	3.27522	1.82852	1.82852	14.7468	14.7468	18.7474	18.7474	0.77308	1.72176	0.860467	1.70544	1.15307	1.29266	0.851285	0.957226	0.301785	0.335438	1.06568	1.30898	0.0873871	-0.0163156	0.0544	0.2199	0.0885	0.3147	-0.0544	-0.2199	-0.0885	-0.3147	0.7968	0.7373	0.9772	0.9943	0.3562	0.5553	0.1759	0.2984	2	1
3155	Northeim, Landkreis	16.3009	19.245	17.0617	20.4249	14.4018	15.6292	14.8463	16.4355	1.89918	3.61578	2.21544	2.21544	15.3927	15.3927	18.7442	18.7442	0.908215	1.76018	0.897016	1.68063	0.760788	1.1799	0.444523	0.806334	0.316265	0.373561	0.771987	1.25945	-0.011199	-0.0795538	-0.0674	0.1884	0.122	0.3542	0.0674	-0.1884	-0.122	-0.3542	0.5119	0.618	0.65	0.9053	0.2488	0.5619	0.1108	0.2746	2	1
3156	Osterode am Harz, Landkreis	15.701	19.2703	17.0798	20.8955	13.8924	15.8769	14.887	16.8264	1.80863	3.39345	2.19282	2.19282	14.7101	14.7101	18.9456	18.9456	0.990932	1.88104	1.06044	1.94992	1.37886	1.62524	0.994671	0.949492	0.384185	0.67575	1.30935	1.55636	0.0695096	0.0688831	-0.0211	0.1186	0.1152	0.3649	0.0211	-0.1186	-0.1152	-0.3649	1.0157	0.8309	1.1942	1.1914	0.36311	0.7944	0.1847	0.4338	2	1
3157	Peine, Landkreis	15.9368	19.3811	16.8133	20.0626	14.2089	15.9613	14.7423	16.0729	1.72796	3.41982	2.07101	2.07101	15.0994	15.0994	18.1555	18.1555	0.837475	1.74781	0.955878	1.90708	0.876437	0.681513	0.53338	0.111643	0.343058	0.56987	0.758035	0.522246	0.118403	0.159267	-0.0526	-0.2916	0.0245	-0.0134	0.0526	0.2916	-0.0245	0.0134	0.586	0.4032	0.7335	0.5357	0.2904	0.2783	0.1429	0.1458	2	1
3158	Wolfenbüttel, Landkreis	16.3508	19.6681	17.9639	20.9148	14.857	16.5385	16.0268	17.314	1.49384	3.12963	1.93708	1.93708	15.5215	15.5215	19.1721	19.1721	0.829293	1.59878	0.913998	1.74269	1.61304	1.24666	1.16981	0.775553	0.443236	0.471111	1.52834	1.10275	0.084705	0.143911	-0.0892	0.1331	0.1001	0.1747	0.0892	-0.1331	-0.1001	-0.1747	1.259	0.6425	1.4283	0.928	0.35401	0.6042	0.1848	0.3186	2	1
3241	Region Hannover, Landkreis	16.6701	19.9055	18.2144	21.141	15.1457	16.9527	16.2119	17.6558	1.52444	2.95284	2.00257	2.00257	15.8453	15.8453	19.5211	19.5211	0.824798	1.56362	0.94474	1.6199	1.54434	1.23549	1.06621	0.703115	0.478129	0.532375	1.42439	1.17921	0.119943	0.0562787	-0.0952	-0.0461	0.0758	0.1989	0.0952	0.0461	-0.0758	-0.1989	1.1614	0.7492	1.3486	0.9803	0.38291	0.48631	0.1957	0.2552	2	1
3251	Diepholz, Landkreis	16.4073	19.6852	17.565	20.6137	14.7212	16.5279	15.7121	17.0339	1.68611	3.15729	1.85294	1.85294	15.4862	15.4862	18.9242	18.9242	0.921088	1.71315	0.865199	1.68948	1.15777	0.928469	0.990941	0.505938	0.166831	0.422531	1.21366	0.952142	-0.0558893	-0.0236734	0.125	0.027	0.2049	0.2652	-0.125	-0.027	-0.2049	-0.2652	0.8659	0.4789	1.0088	0.687	0.2919	0.4495	0.149	0.2415	2	1
3252	Hameln-Pyrmont, Landkreis	16.373	19.719	17.7769	20.6462	14.7665	16.523	15.7765	17.2751	1.60647	3.19596	2.00041	2.00041	15.6466	15.6466	19.1881	19.1881	0.726339	1.50016	0.842254	1.45808	1.40394	0.927219	1.01	0.752106	0.393938	0.175114	1.28802	0.969298	0.115915	-0.0420785	-0.0437	0.1967	0.0381	0.222	0.0437	-0.1967	-0.0381	-0.222	1.0537	0.5554	1.25	0.7473	0.35021	0.3718	0.154	0.18	2	1
3254	Hildesheim, Landkreis	16.4575	19.624	17.5989	20.4878	14.6363	16.1104	15.5534	16.6401	1.82123	3.51359	2.04548	2.04548	15.4396	15.4396	18.5583	18.5583	1.01796	1.98346	1.00656	1.92947	1.14133	0.8638	0.917079	0.529703	0.224248	0.334097	1.15274	0.917793	-0.0114092	-0.0539934	0.0602	0.0237	0.162	0.2554	-0.0602	-0.0237	-0.162	-0.2554	0.8569	0.506	0.9907	0.6624	0.2844	0.3578	0.1506	0.2014	2	1
3255	Holzminden, Landkreis	16.04	19.9997	17.0068	20.1657	14.5323	16.9706	15.0145	16.9241	1.50773	3.02917	1.99228	1.99228	15.2979	15.2979	18.5596	18.5596	0.742082	1.61272	0.930769	1.60605	0.966734	0.165962	0.482183	-0.0464134	0.48455	0.212376	0.778047	0.172634	0.188687	-0.00667135	-0.1474	-0.0899	-0.0205	0.0756	0.1474	0.0899	0.0205	-0.0756	0.6296	0.0435	0.7986	0.0971	0.3372	0.1225	0.1682	0.0689	2	1
3256	Nienburg (Weser), Landkreis	15.7059	19.0517	16.5312	20.1485	14.1508	16.1183	14.474	16.4553	1.55506	2.93345	2.05722	2.05722	14.8637	14.8637	18.3162	18.3162	0.842208	1.64354	1.01822	1.83235	0.825352	1.09684	0.323194	0.337088	0.502158	0.759752	0.649342	0.908037	0.17601	0.188803	-0.2573	-0.2578	-0.0481	0.0921	0.2573	0.2578	0.0481	-0.0921	0.5805	0.5949	0.6974	0.8159	0.2448	0.50191	0.1279	0.2809	2	1
3257	Schaumburg, Landkreis	16.2634	19.8539	17.5552	20.5166	14.5401	16.5049	15.5251	16.8033	1.72337	3.34902	2.03011	2.03011	15.3117	15.3117	18.7673	18.7673	0.951779	1.7957	0.973161	1.74928	1.29174	0.662733	0.984995	0.298429	0.306742	0.364304	1.27035	0.709158	0.0213824	-0.0464249	0.015	-0.005	0.1476	0.2382	-0.015	0.005	-0.1476	-0.2382	0.97	0.3034	1.1227	0.471	0.3217	0.3593	0.169	0.1918	2	1
3351	Celle, Landkreis	16.3414	19.5379	17.3374	20.666	14.6095	15.9994	15.239	16.7426	1.73195	3.53853	2.09841	2.09841	15.3998	15.3998	18.6986	18.6986	0.941663	1.94653	1.08117	1.96738	0.995943	1.12807	0.629477	0.743218	0.366467	0.384851	0.856435	1.10722	0.139508	0.0208445	-0.0405	0.1338	0.0396	0.2739	0.0405	-0.1338	-0.0396	-0.2739	0.67	0.6095	0.8169	0.8333	0.326	0.5186	0.1791	0.2947	2	1
3352	Cuxhaven, Landkreis	16.618	19.5263	16.9725	20.3191	14.8116	16.1713	15.0862	16.5418	1.80632	3.35493	1.88637	1.88637	15.7023	15.7023	18.4881	18.4881	0.915671	1.74653	0.894213	1.83098	0.354567	0.79285	0.274515	0.370487	0.0800514	0.422363	0.376025	0.708407	-0.0214582	0.0844435	-0.0309	0.0165	0.0456	0.1529	0.0309	-0.0165	-0.0456	-0.1529	0.3054	0.354	0.3304	0.5555	0.0492	0.4389	0.0241	0.2374	2	1
3353	Harburg, Landkreis	17.1472	19.8863	18.0103	20.8914	15.5414	16.8077	16.2977	17.3741	1.60579	3.07861	1.71269	1.71269	16.3119	16.3119	19.1597	19.1597	0.835272	1.59924	0.848325	1.73165	0.863152	1.00508	0.756248	0.566425	0.106904	0.438658	0.850098	0.872674	0.0130537	0.13241	0.0919	-0.0477	0.0881	0.0733	-0.0919	0.0477	-0.0881	-0.0733	0.6644	0.6141	0.762	0.7994	0.1988	0.39101	0.1011	0.2057	2	1
3354	Lüchow-Dannenberg, Landkreis	15.5247	19.1361	17.4617	19.8953	14.0453	15.979	15.3742	16.4061	1.47933	3.15709	2.08751	2.08751	14.7413	14.7413	18.3076	18.3076	0.783407	1.6626	0.904707	1.58769	1.93701	0.759186	1.32883	0.427092	0.608177	0.332094	1.81571	0.834091	0.1213	-0.0749048	-0.137	-0.0783	0.125	0.2058	0.137	0.0783	-0.125	-0.2058	1.4659	0.5054	1.6907	0.6283	0.47111	0.2537	0.2463	0.1309	2	1
3355	Lüneburg, Landkreis	16.2255	19.5279	17.2458	20.5408	14.5454	16.1926	15.282	16.7045	1.68014	3.33529	1.96381	1.96381	15.3754	15.3754	18.7328	18.7328	0.850136	1.62871	0.957119	1.80809	1.02028	1.01299	0.736607	0.511887	0.283674	0.501102	0.913298	0.833611	0.106983	0.179378	-0.0349	-0.0676	0.0137	0.0408	0.0349	0.0676	-0.0137	-0.0408	0.7715	0.5795	0.8996	0.7928	0.24881	0.43351	0.1207	0.2202	2	1
3356	Osterholz, Landkreis	15.9534	18.9594	16.7565	19.9809	14.1564	15.4531	15.0102	16.4002	1.79701	3.50632	1.74634	1.74634	14.8226	14.8226	18.1368	18.1368	1.13078	2.12988	0.961358	1.84405	0.803137	1.02147	0.853801	0.947108	-0.0506639	0.074357	0.972555	1.3073	-0.169418	-0.285832	0.2541	0.3902	0.2917	0.5634	-0.2541	-0.3902	-0.2917	-0.5634	0.5997	0.5569	0.6809	0.7439	0.2034	0.4645	0.1223	0.2776	5	3
3357	Rotenburg (Wümme), Landkreis	16.439	19.1391	17.7353	20.5178	14.7268	16.2318	15.5419	16.9112	1.71221	2.90727	2.1934	2.1934	15.5332	15.5332	18.6641	18.6641	0.90587	1.58306	1.08404	1.85367	1.29628	1.37873	0.815092	0.679398	0.481188	0.699327	1.11811	1.10811	0.178175	0.270612	-0.116	-0.1701	0.0075	0.0212	0.116	0.1701	-0.0075	-0.0212	0.9311	0.8495	1.1106	1.087	0.36521	0.52921	0.1857	0.2918	2	1
3358	Soltau-Fallingbostel, Landkreis	16.4639	19.4712	17.5211	20.8592	14.876	16.5319	15.7108	17.5335	1.58789	2.93927	1.81022	1.81022	15.6341	15.6341	19.2481	19.2481	0.829712	1.54488	0.828701	1.61108	1.05722	1.38802	0.834882	1.0016	0.222337	0.386419	1.05823	1.32183	-0.00101081	0.0661939	0.0682	0.208	0.1433	0.2519	-0.0682	-0.208	-0.1433	-0.2519	0.7667	0.7936	0.9149	1.07	0.2905	0.5945	0.1423	0.318	2	1
3359	Stade, Landkreis	16.2601	19.3335	17.3805	20.5323	14.8036	16.3367	15.4744	16.9365	1.45647	2.99679	1.90605	1.90605	15.5057	15.5057	18.8286	18.8286	0.754342	1.58479	0.917242	1.7037	1.1204	1.19883	0.670814	0.599794	0.449584	0.599031	0.957497	1.07991	0.1629	0.118915	-0.1708	-0.0862	-0.0238	0.1536	0.1708	0.0862	0.0238	-0.1536	0.8416	0.686	0.9813	0.9263	0.27881	0.51281	0.1391	0.2725	2	1
3360	Uelzen, Landkreis	15.9581	19.3584	17.0314	20.3414	14.691	16.7801	15.3668	16.9546	1.26704	2.57837	1.66464	1.66464	15.2934	15.2934	18.6535	18.6535	0.664683	1.3204	0.791768	1.68783	1.07338	0.98292	0.675774	0.17458	0.397602	0.80834	0.94629	0.615488	0.127086	0.367432	-0.1817	-0.432	-0.0165	-0.1696	0.1817	0.432	0.0165	0.1696	0.8574	0.6066	0.9628	0.785	0.21591	0.3763	0.1106	0.1979	2	1
3361	Verden, Landkreis	16.1645	18.6504	17.2695	20.1115	14.5706	15.8599	15.5027	16.6524	1.59386	2.79049	1.76681	1.76681	15.2748	15.2748	18.2674	18.2674	0.889678	1.61211	0.886521	1.84409	1.10509	1.46117	0.932139	0.792525	0.172948	0.668647	1.10824	1.22919	-0.00315681	0.231977	0.0877	-0.0334	0.1447	0.1362	-0.0877	0.0334	-0.1447	-0.1362	0.8445	0.8259	0.9635	1.093	0.2606	0.63531	0.1416	0.3682	2	1
3401	Delmenhorst, Kreisfreie Stadt	16.3633	19.6806	17.7099	20.9794	14.9439	16.5657	15.4534	16.4602	1.4194	3.11494	2.25646	2.25646	15.6296	15.6296	19.2621	19.2621	0.733673	1.52615	0.974907	1.71733	1.34656	1.29883	0.5095	-0.105433	0.83706	1.40426	1.10533	1.10765	0.241234	0.191182	-0.4163	-0.6803	-0.0418	0.1494	0.4163	0.6803	0.0418	-0.1494	0.9258	0.5748	1.1471	0.9582	0.42071	0.72401	0.1994	0.3406	2	1
3402	Emden, Kreisfreie Stadt	16.139	19.0485	17.7497	20.5215	14.6748	15.9385	15.7022	16.6852	1.46422	3.10996	2.04749	2.04749	15.5007	15.5007	18.7641	18.7641	0.638258	1.53997	0.961969	1.7574	1.61069	1.47304	1.02742	0.746683	0.583273	0.726353	1.28698	1.2556	0.323711	0.217433	-0.1496	-0.0224	-0.1204	0.1518	0.1496	0.0224	0.1204	-0.1518	1.177	0.7691	1.4074	1.1038	0.43371	0.70391	0.2033	0.3693	2	1
3403	Oldenburg (Oldenburg), Kreisfreie Stadt	17.3454	19.7892	17.9942	20.7753	15.5534	16.9942	16.1145	17.3531	1.79199	2.79498	1.87967	1.87967	16.4185	16.4185	19.33	19.33	0.926953	1.33436	0.839012	1.44526	0.648771	0.986027	0.56109	0.358877	0.0876818	0.62715	0.736712	0.875131	-0.0879408	0.110895	0.0732	-0.2321	0.1655	0.0772	-0.0732	0.2321	-0.1655	-0.0772	0.4879	0.591	0.5712	0.7979	0.1609	0.395	0.0775	0.1881	2	1
3404	Osnabrück, Kreisfreie Stadt	16.675	20.6178	17.9217	21.6211	15.3773	17.9742	16.2835	18.6526	1.29769	2.64367	1.63828	1.63828	16.0131	16.0131	20.2681	20.2681	0.661864	1.31049	0.73611	1.35303	1.24673	1.00331	0.906148	0.678406	0.340585	0.324903	1.17249	0.960768	0.0742465	0.0425409	-0.0659	-0.0027	0.0546	0.1157	0.0659	0.0027	-0.0546	-0.1157	0.972	0.6811	1.1178	0.8451	0.27471	0.32221	0.1289	0.1583	2	1
3405	Wilhelmshaven, Kreisfreie Stadt	16.6021	19.4668	17.4335	20.738	15.3075	16.8055	15.6012	17.3589	1.29461	2.66128	1.83231	1.83231	16.0323	16.0323	19.3096	19.3096	0.569758	1.28503	0.785713	1.42835	0.831432	1.27117	0.293731	0.553387	0.537702	0.717783	0.615478	1.12785	0.215954	0.143318	-0.3362	-0.249	-0.1279	0.0792	0.3362	0.249	0.1279	-0.0792	0.63	0.8024	0.7434	1.0486	0.2015	0.46881	0.088	0.2225	2	1
3451	Ammerland, Landkreis	17.2305	20.0232	17.9349	20.9662	15.6441	16.9987	16.115	17.3485	1.58638	3.0245	1.81989	1.81989	16.4125	16.4125	19.333	19.333	0.817965	1.5429	0.822713	1.63319	0.704453	0.943047	0.470942	0.349773	0.233511	0.593273	0.699704	0.852758	0.00474833	0.0902888	-0.1602	-0.2383	0.0307	0.0868	0.1602	0.2383	-0.0307	-0.0868	0.6311	0.5881	0.669	0.766	0.0733	0.355	0.0354	0.1771	2	1
3452	Aurich, Landkreis	16.0047	19.1069	16.7185	20.1598	13.9897	15.4026	14.5809	15.8809	2.01505	3.70436	2.13759	2.13759	15.0114	15.0114	18.2085	18.2085	0.993322	1.81613	0.937713	1.95126	0.713785	1.05285	0.591244	0.478329	0.122541	0.574526	0.769393	0.917725	-0.0556081	0.135129	0.0154	0.0162	0.1207	0.1723	-0.0154	-0.0162	-0.1207	-0.1723	0.5759	0.4621	0.6487	0.7454	0.1379	0.5907	0.0651	0.3075	2	1
3453	Cloppenburg, Landkreis	16.1416	19.5003	16.4286	20.2442	14.0094	15.8088	14.1792	15.8343	2.13218	3.69149	2.24946	2.24946	14.8686	14.8686	18.0559	18.0559	1.27298	2.11861	1.16739	2.18824	0.287033	0.743887	0.169753	0.0255175	0.11728	0.718369	0.392623	0.674262	-0.10559	0.0696254	-0.0143	-0.2994	0.1652	0.1763	0.0143	0.2994	-0.1652	-0.1763	0.184	0.3249	0.2274	0.498	0.103	0.4189	0.0596	0.2459	2	1
3454	Emsland, Landkreis	16.499	19.5963	17.0072	20.5464	14.062	15.1596	14.5331	15.7752	2.43693	4.43667	2.47413	2.47413	15.0711	15.0711	18.262	18.262	1.42788	2.5387	1.19035	2.28439	0.508265	0.950129	0.471064	0.615572	0.0372009	0.334557	0.745797	1.20443	-0.237533	-0.254306	0.1707	0.2156	0.357	0.579	-0.1707	-0.2156	-0.357	-0.579	0.3004	0.4	0.3888	0.6254	0.2079	0.5501	0.1195	0.3247	4	3
3455	Friesland, Landkreis	16.7123	19.5789	18.0269	20.4872	15.1057	16.7043	15.9482	17.079	1.60655	2.87468	2.07869	2.07869	15.964	15.964	19.0818	19.0818	0.748224	1.32135	0.970211	1.40545	1.3146	0.908289	0.842465	0.374741	0.472133	0.533548	1.09261	0.824189	0.221986	0.0841003	-0.0917	-0.1443	-0.0441	0.0948	0.0917	0.1443	0.0441	-0.0948	0.9342	0.519	1.1367	0.7293	0.38041	0.3892	0.1779	0.1789	2	1
3456	Grafschaft Bentheim, Landkreis	15.9155	19.3308	17.5777	20.4308	14.2121	15.6672	15.4029	16.4722	1.7034	3.66357	2.17477	2.17477	14.9604	14.9604	18.4944	18.4944	0.955109	2.05958	1.04188	1.93637	1.66218	1.09995	1.19081	0.805017	0.471367	0.29493	1.5754	1.22315	0.0867749	-0.123206	0.0527	0.2676	0.2012	0.4393	-0.0527	-0.2676	-0.2012	-0.4393	1.1381	0.5374	1.3742	0.7838	0.5241	0.5626	0.2879	0.3161	2	1
3457	Leer, Landkreis	15.8663	19.0254	16.722	19.9135	14.4128	16.1906	14.7685	16.2341	1.45355	2.83478	1.95343	1.95343	15.1212	15.1212	18.2576	18.2576	0.745102	1.36424	0.92201	1.65589	0.85563	0.888117	0.355752	0.0434952	0.499878	0.844622	0.678722	0.596463	0.176908	0.291653	-0.2459	-0.4874	-0.0512	-0.1158	0.2459	0.4874	0.0512	0.1158	0.6016	0.5309	0.7299	0.7123	0.254	0.3572	0.1257	0.1759	2	1
3458	Oldenburg, Landkreis	16.0093	19.3685	17.2518	20.1595	14.4673	15.9395	15.2709	16.4608	1.54195	3.42902	1.98091	1.98091	15.1749	15.1749	18.395	18.395	0.834395	1.80364	1.02133	1.76457	1.24257	0.790997	0.803617	0.521255	0.438958	0.269742	1.05563	0.830067	0.18694	-0.03907	-0.047	0.0897	0.0223	0.232	0.047	-0.0897	-0.0223	-0.232	0.8506	0.4315	1.0333	0.5981	0.3921	0.3595	0.2092	0.1929	2	1
3459	Osnabrück, Landkreis	16.6644	19.6123	17.6679	20.5727	14.9502	16.5933	15.8115	17.1837	1.71417	3.01896	1.85641	1.85641	15.7382	15.7382	18.8325	18.8325	0.926161	1.65776	0.929583	1.74025	1.0035	0.960419	0.861264	0.590332	0.142236	0.370087	1.00008	0.877927	0.00342227	0.0824922	0.0855	0.0565	0.1153	0.1552	-0.0855	-0.0565	-0.1153	-0.1552	0.7757	0.5338	0.8848	0.7227	0.2278	0.4266	0.1187	0.2377	2	1
3460	Vechta, Landkreis	16.3778	20.0258	17.2256	20.6355	14.0814	15.8582	15.045	16.6955	2.29646	4.16765	2.18056	2.18056	15.0873	15.0873	18.6278	18.6278	1.29049	2.32884	1.04322	2.00766	0.847765	0.609676	0.963666	0.837297	-0.115901	-0.227621	1.09503	0.930853	-0.24727	-0.321177	0.3588	0.5699	0.3809	0.5204	-0.3588	-0.5699	-0.3809	-0.5204	0.6048	0.2674	0.7141	0.4104	0.2429	0.3423	0.1337	0.1993	5	3
3461	Wesermarsch, Landkreis	16.4774	19.0688	16.7355	19.7107	14.7498	15.98	14.9649	16.2471	1.72755	3.08882	1.77058	1.77058	15.6001	15.6001	18.2107	18.2107	0.877316	1.51309	0.802958	1.49998	0.25811	0.641806	0.215078	0.267113	0.0430317	0.374693	0.332468	0.654919	-0.0743579	-0.0131129	-0.011	-0.0059	0.0898	0.1992	0.011	0.0059	-0.0898	-0.1992	0.2261	0.273	0.2427	0.4558	0.032	0.3688	0.0154	0.186	3	2
3462	Wittmund, Landkreis	16.0102	19.7468	17.0897	21.6838	14.5187	16.5978	14.7917	16.9299	1.4915	3.14896	2.29795	2.29795	15.2442	15.2442	19.344	19.344	0.766036	1.74364	1.0865	2.33983	1.07948	1.93703	0.273033	0.332123	0.806448	1.60491	0.759018	1.34084	0.320464	0.596188	-0.5293	-0.6236	-0.1831	-0.0473	0.5293	0.6236	0.1831	0.0473	0.8023	0.9558	0.9421	1.3881	0.27721	0.98131	0.1374	0.54891	2	1
4011	Bremen, Kreisfreie Stadt	16.6924	20.0517	17.9014	21.1383	15.1485	16.8542	16.0942	17.536	1.54395	3.19748	1.80722	1.80722	15.865	15.865	19.5277	19.5277	0.827472	1.65093	0.849891	1.6106	1.20896	1.08666	0.945688	0.681784	0.263271	0.404879	1.18654	1.127	0.0224193	-0.0403336	-0.0034	0.0114	0.107	0.2526	0.0034	-0.0114	-0.107	-0.2526	0.9491	0.6704	1.0795	0.8744	0.25991	0.4163	0.1295	0.2123	2	1
4012	Bremerhaven, Kreisfreie Stadt	16.418	19.7202	16.4037	20.0431	14.6433	16.2241	14.6688	16.3485	1.77468	3.49609	1.73486	1.73486	15.5991	15.5991	18.4892	18.4892	0.818896	1.62642	0.796469	1.55393	-0.0143337	0.322935	0.0254879	0.124397	-0.0398216	0.198538	0.00809393	0.395425	-0.0224277	-0.0724901	-0.0082	-0.1063	-0.0001	0.1141	0.0082	0.1063	0.0001	-0.1141	0.0337	0.2307	0.0082	0.2814	-0.048	0.0922	-0.0226	0.0416	6	6
5111	Düsseldorf, Kreisfreie Stadt	15.889	19.2358	16.9586	20.4521	14.5112	16.5616	15.373	17.4633	1.3778	2.67421	1.58563	1.58563	15.2236	15.2236	19.0878	19.0878	0.665399	1.30171	0.730995	1.36433	1.06965	1.21636	0.86182	0.901705	0.207829	0.314659	1.00405	1.15374	0.0655961	0.0626267	0.0034	0.1133	0.0359	0.1531	-0.0034	-0.1133	-0.0359	-0.1531	0.8584	0.7884	0.9682	1.0007	0.2113	0.4279	0.1014	0.2157	2	1
5112	Duisburg, Kreisfreie Stadt	15.6313	19.0665	16.5211	20.0434	13.9075	15.5628	14.9035	16.6661	1.72383	3.50367	1.61761	1.61761	14.7365	14.7365	18.5837	18.5837	0.894779	1.77407	0.725852	1.45967	0.889811	0.976879	0.996024	1.10325	-0.106214	-0.126373	1.05874	1.29128	-0.168927	-0.314404	0.2798	0.5485	0.2537	0.5292	-0.2798	-0.5485	-0.2537	-0.5292	0.7162	0.5548	0.805	0.7621	0.1736	0.4221	0.0848	0.2148	5	3
5113	Essen, Kreisfreie Stadt	15.4488	19.0525	16.8385	20.0338	13.8855	15.8035	15.1505	16.8632	1.56327	3.24901	1.68801	1.68801	14.6932	14.6932	18.6275	18.6275	0.755547	1.57505	0.709297	1.40631	1.38976	0.981335	1.26502	1.05976	0.12474	-0.0784216	1.43601	1.15008	-0.0462505	-0.168745	0.21	0.468	0.199	0.3679	-0.21	-0.468	-0.199	-0.3679	1.055	0.5917	1.237	0.7822	0.3347	0.3896	0.1528	0.1991	3	2
5114	Krefeld, Kreisfreie Stadt	16.3972	19.515	17.6729	21.0725	14.7201	16.2439	15.7184	17.1794	1.67704	3.27112	1.95451	1.95451	15.4868	15.4868	19.3466	19.3466	0.910358	1.61488	0.922474	1.72584	1.27577	1.55747	0.998304	0.935495	0.277466	0.621977	1.26365	1.44651	0.0121157	0.110965	0.0739	-0.0137	0.1693	0.1945	-0.0739	0.0137	-0.1693	-0.1945	0.9244	0.9492	1.0943	1.252	0.3514	0.60831	0.1814	0.3055	2	1
5116	Mönchengladbach, Kreisfreie Stadt	15.3279	18.9436	16.903	19.7948	13.7504	15.6245	14.8749	16.1495	1.57752	3.3191	2.02817	2.02817	14.5558	14.5558	18.115	18.115	0.772149	1.61096	0.974168	1.6798	1.57514	0.851152	1.12448	0.52492	0.450655	0.326232	1.37312	0.782319	0.202019	0.0688337	0.0284	0.1103	0.0394	0.1552	-0.0284	-0.1103	-0.0394	-0.1552	1.0961	0.4146	1.3337	0.6271	0.479	0.4365	0.2415	0.2241	2	1
5117	Mülheim an der Ruhr, Kreisfreie Stadt	16.3936	19.0308	17.5945	20.4205	14.8438	16.2757	15.9767	17.3843	1.54976	2.75508	1.61782	1.61782	15.6134	15.6134	19.0244	19.0244	0.780208	1.42113	0.717932	1.39607	1.20098	1.38969	1.13292	1.1086	0.068058	0.28109	1.26325	1.41476	-0.0622762	-0.0250634	0.2045	0.2807	0.194	0.3216	-0.2045	-0.2807	-0.194	-0.3216	0.9284	0.8279	1.0692	1.0931	0.2725	0.5618	0.1317	0.2965	4	3
5119	Oberhausen, Kreisfreie Stadt	15.2733	18.9417	16.1144	19.4965	13.4258	15.2821	14.408	16.1693	1.84745	3.65952	1.70638	1.70638	14.3823	14.3823	18.0229	18.0229	0.890978	1.79495	0.819709	1.47359	0.841145	0.554836	0.982217	0.887203	-0.141072	-0.332367	0.912414	0.876189	-0.071269	-0.321353	0.381	0.6047	0.1912	0.4632	-0.381	-0.6047	-0.1912	-0.4632	0.6012	0.2825	0.7212	0.413	0.2399	0.2723	0.1199	0.1418	5	3
5120	Remscheid, Kreisfreie Stadt	15.8326	18.9854	16.7227	20.8414	14.3043	15.9759	15.0115	17.0344	1.52826	3.0095	1.71115	1.71115	15.0675	15.0675	19.0396	19.0396	0.765104	1.4592	0.804444	1.80178	0.89009	1.85601	0.707197	1.05856	0.182893	0.797446	0.85075	1.51342	0.0393397	0.342584	0.032	0.1339	0.0664	0.1471	-0.032	-0.1339	-0.0664	-0.1471	0.6752	0.9247	0.7844	1.3663	0.2149	0.9313	0.1057	0.4897	2	1
5122	Solingen, Kreisfreie Stadt	16.05	19.0775	17.1706	20.1494	14.673	16.2018	15.4293	16.9146	1.37708	2.87576	1.74127	1.74127	15.3869	15.3869	18.6283	18.6283	0.66316	1.49389	0.790841	1.52101	1.12056	1.07181	0.756375	0.71283	0.364184	0.358976	0.992879	1.04469	0.12768	0.0271168	-0.1038	0.1303	-0.0092	0.2319	0.1038	-0.1303	0.0092	-0.2319	0.8602	0.5826	1.002	0.8128	0.26031	0.4892	0.1185	0.259	2	1
5124	Wuppertal, Kreisfreie Stadt	16.1247	19.527	17.0779	20.2292	14.593	16.5121	15.4775	17.1152	1.53176	3.01488	1.60044	1.60044	15.4185	15.4185	18.8346	18.8346	0.706191	1.40262	0.734618	1.39459	0.953188	0.702255	0.884512	0.6031	0.068676	0.0991554	0.92476	0.710284	0.0284275	-0.00802834	0.1447	0.2159	0.0675	0.1616	-0.1447	-0.2159	-0.0675	-0.1616	0.7398	0.3872	0.8572	0.5486	0.2134	0.3151	0.0959	0.1536	4	3
5154	Kleve, Kreis	15.7559	18.9608	16.7803	20.3708	13.9404	15.4613	14.9471	16.7821	1.8155	3.49946	1.83321	1.83321	14.7613	14.7613	18.6674	18.6674	0.994662	1.82802	0.893406	1.70339	1.02437	1.40999	1.00667	1.32081	0.0177059	0.0891857	1.12563	1.53462	-0.101256	-0.124628	0.2615	0.5298	0.2477	0.4548	-0.2615	-0.5298	-0.2477	-0.4548	0.7452	0.791	0.8779	1.0799	0.2792	0.619	0.1465	0.3301	4	3
5158	Mettmann, Kreis	16.6444	19.4722	17.9008	20.6398	15.2607	16.7799	16.4203	17.6797	1.38372	2.69233	1.48044	1.48044	15.9795	15.9795	19.2588	19.2588	0.664882	1.38777	0.69073	1.38099	1.25639	1.16763	1.15967	0.899822	0.0967207	0.267811	1.23054	1.17441	0.0258477	-0.00677688	0.149	0.1692	0.092	0.2325	-0.149	-0.1692	-0.092	-0.2325	1.0107	0.7306	1.1386	0.9419	0.2457	0.437	0.1178	0.2257	3	2
5162	Rhein-Kreis Neuss	16.452	19.745	17.4259	20.6403	14.9793	16.6146	15.8034	17.2002	1.47267	3.13042	1.62252	1.62252	15.7445	15.7445	19.0831	19.0831	0.707556	1.59827	0.693077	1.55723	0.973919	0.895296	0.82407	0.585569	0.149849	0.309727	0.988397	0.936327	-0.0144784	-0.041031	0.0982	0.0898	0.1279	0.2487	-0.0982	-0.0898	-0.1279	-0.2487	0.7258	0.4958	0.8605	0.6877	0.2481	0.3995	0.1134	0.2076	2	1
5166	Viersen, Kreis	16.0013	19.1697	17.4445	20.2972	14.3545	15.9078	15.6513	16.5876	1.64679	3.26194	1.79325	1.79325	15.1327	15.1327	18.5282	18.5282	0.868618	1.65563	0.86338	1.76903	1.44323	1.12748	1.29677	0.679822	0.146459	0.447654	1.44847	1.01408	-0.00523792	0.113396	0.2239	0.0972	0.1947	0.1726	-0.2239	-0.0972	-0.1947	-0.1726	1.0728	0.5826	1.2538	0.8414	0.3704	0.5449	0.1894	0.286	3	2
5170	Wesel, Kreis	15.9963	19.1994	17.317	20.5812	14.2724	15.7316	15.4274	16.8252	1.72392	3.46785	1.88953	1.88953	15.0947	15.0947	18.8255	18.8255	0.901581	1.80261	0.881386	1.75565	1.32065	1.38177	1.15504	1.09358	0.165607	0.288187	1.34084	1.42873	-0.0201946	-0.0469599	0.1778	0.4	0.1981	0.4143	-0.1778	-0.4	-0.1981	-0.4143	0.9772	0.6936	1.1427	1.0144	0.3434	0.6882	0.1779	0.3673	2	1
5314	Bonn, Kreisfreie Stadt	17.5951	20.5666	19.2989	21.8949	16.0358	17.6299	17.5238	18.6927	1.5593	2.93668	1.77501	1.77501	16.7291	16.7291	20.2934	20.2934	0.865986	1.59371	0.886617	1.60148	1.70381	1.32831	1.48809	1.06277	0.215719	0.265532	1.68318	1.32054	0.0206309	0.00776871	0.0927	0.2338	0.1423	0.2703	-0.0927	-0.2338	-0.1423	-0.2703	1.3953	0.829	1.5409	1.0502	0.3085	0.4993	0.1629	0.2781	2	1
5315	Köln, Kreisfreie Stadt	16.3771	19.4373	17.6409	20.7232	14.9106	16.7561	15.9654	17.6707	1.46653	2.68119	1.67551	1.67551	15.6751	15.6751	19.3865	19.3865	0.702038	1.28862	0.726353	1.33669	1.2638	1.28591	1.05482	0.914631	0.208973	0.371279	1.23948	1.23784	0.0243148	0.0480677	0.0686	0.0941	0.1066	0.1774	-0.0686	-0.0941	-0.1066	-0.1774	0.9862	0.8205	1.1329	1.0605	0.2776	0.4654	0.1309	0.2255	2	1
5316	Leverkusen, Kreisfreie Stadt	16.9629	19.5985	17.4888	21.0028	15.5996	16.8313	15.7445	17.4585	1.36323	2.76722	1.74429	1.74429	16.2623	16.2623	19.3804	19.3804	0.700594	1.43462	0.802004	1.62234	0.525942	1.40422	0.144876	0.627151	0.381066	0.777071	0.424532	1.21651	0.10141	0.187716	-0.3019	-0.2158	-0.0632	0.0979	0.3019	0.2158	0.0632	-0.0979	0.4468	0.843	0.4877	1.1186	0.0792	0.56121	0.0383	0.2856	2	1
5334	Städteregion Aachen (einschl. Stadt Aachen)	16.4165	19.5021	17.5991	20.5036	14.5705	15.949	15.4666	16.4349	1.84596	3.55313	2.1325	2.1325	15.4887	15.4887	18.6127	18.6127	0.9278	1.74112	1.00019	1.89089	1.18259	1.00148	0.896048	0.485971	0.286543	0.515511	1.1102	0.851717	0.0723913	0.149765	-0.0036	-0.0737	0.0691	0.078	0.0036	0.0737	-0.0691	-0.078	0.8997	0.5597	1.0411	0.7738	0.28291	0.44181	0.1415	0.2277	2	1
5358	Düren, Kreis	15.695	19.302	17.1051	20.0726	13.7056	15.1905	14.9086	15.8575	1.98938	4.11154	2.19646	2.19646	14.7054	14.7054	18.1339	18.1339	0.98959	1.96497	1.02866	1.93867	1.4101	0.770586	1.20302	0.667037	0.207084	0.103549	1.37103	0.796894	0.0390739	-0.0263081	0.2361	0.219	0.1793	0.1878	-0.2361	-0.219	-0.1793	-0.1878	0.9669	0.4481	1.1917	0.6091	0.4432	0.3225	0.2184	0.1615	2	1
5362	Rhein-Erft-Kreis	16.3588	19.1631	17.4559	20.141	14.8726	16.1446	15.609	16.725	1.48629	3.01851	1.8469	1.8469	15.6397	15.6397	18.6227	18.6227	0.719095	1.4584	0.853099	1.5183	1.09708	0.977911	0.736465	0.58037	0.360611	0.397541	0.963073	0.918015	0.134004	0.059896	-0.1034	0.0083	-0.0101	0.1416	0.1034	-0.0083	0.0101	-0.1416	0.8399	0.5721	0.9732	0.7765	0.25721	0.4058	0.1239	0.2014	2	1
5366	Euskirchen, Kreis	15.5707	18.9408	17.2359	20.4494	13.6703	15.0343	15.134	16.3852	1.90041	3.90648	2.10186	2.10186	14.5411	14.5411	18.5415	18.5415	1.02962	2.04492	1.02386	1.90792	1.66514	1.50857	1.46369	1.35085	0.201447	0.157719	1.6709	1.64557	-0.00576052	-0.137	0.2904	0.612	0.2693	0.5572	-0.2904	-0.612	-0.2693	-0.5572	1.1733	0.7388	1.4016	1.0884	0.4918	0.7697	0.2636	0.4202	3	2
5370	Heinsberg, Kreis	15.5748	19.1246	16.6002	19.9776	13.7282	15.5459	14.4534	15.7715	1.84663	3.57872	2.14679	2.14679	14.6556	14.6556	18.0182	18.0182	0.919265	1.855	0.994275	1.95936	1.02538	0.852991	0.725217	0.225614	0.300161	0.627378	0.950368	0.748625	0.0750103	0.104366	-0.0188	-0.203	0.0648	0.123	0.0188	0.203	-0.0648	-0.123	0.744	0.4286	0.8855	0.6256	0.28141	0.4244	0.1398	0.2273	2	1
5374	Oberbergischer Kreis	15.9699	19.0741	17.0668	20.07	14.1802	15.6041	15.1998	16.5014	1.78968	3.47004	1.86704	1.86704	15.0392	15.0392	18.306	18.306	0.930685	1.79063	0.94063	1.76402	1.0969	0.995878	1.01954	0.897264	0.0773592	0.0986137	1.08695	1.02248	0.00994474	-0.0266027	0.1991	0.3583	0.1382	0.2755	-0.1991	-0.3583	-0.1382	-0.2755	0.8204	0.539	0.9488	0.7469	0.2765	0.4569	0.1481	0.2489	4	3
5378	Rheinisch-Bergischer Kreis	17.371	19.7648	18.3856	20.74	15.6774	16.7087	16.511	17.1719	1.6936	3.05615	1.87459	1.87459	16.5065	16.5065	18.9956	18.9956	0.864548	1.63412	0.97387	1.74445	1.01456	0.975204	0.833575	0.463211	0.180985	0.511993	0.905239	0.864876	0.109322	0.110328	0.0304	-0.1095	-0.0013	0.1042	-0.0304	0.1095	0.0013	-0.1042	0.8032	0.5727	0.9065	0.7607	0.2114	0.4025	0.108	0.2145	2	1
5382	Rhein-Sieg-Kreis	16.9993	19.8014	18.3217	21.0146	15.351	16.5513	16.4484	17.4169	1.64828	3.25006	1.87331	1.87331	16.1216	16.1216	19.2316	19.2316	0.877734	1.71075	0.906466	1.78302	1.32245	1.21326	1.09742	0.865551	0.225027	0.347712	1.29372	1.14099	0.0287327	0.0722689	0.0556	0.1401	0.1164	0.1899	-0.0556	-0.1401	-0.1164	-0.1899	1.0419	0.7255	1.1773	0.9511	0.2806	0.4878	0.1451	0.2622	2	1
5512	Bottrop, Kreisfreie Stadt	15.3928	19.2899	16.0789	20.427	13.335	15.156	14.0325	16.1982	2.05787	4.13387	2.04638	2.04638	14.3681	14.3681	18.491	18.491	1.02472	2.07599	0.92687	1.93604	0.686037	1.13712	0.69753	1.04224	-0.0114927	0.094882	0.783884	1.27707	-0.0978467	-0.139946	0.1972	0.483	0.1883	0.4428	-0.1972	-0.483	-0.1883	-0.4428	0.5003	0.5593	0.5956	0.8342	0.1857	0.5778	0.0904	0.3029	5	3
5513	Gelsenkirchen, Kreisfreie Stadt	14.8778	18.5147	15.6513	19.7595	13.3534	15.5519	14.0905	16.5511	1.52442	2.96284	1.5608	1.5608	14.1802	14.1802	18.3959	18.3959	0.697617	1.37182	0.651423	1.36363	0.773536	1.24477	0.737156	0.999192	0.0363798	0.245574	0.81973	1.25296	-0.0461939	-0.00819242	0.1024	0.2971	0.1083	0.275	-0.1024	-0.2971	-0.1083	-0.275	0.6347	0.7021	0.7114	0.9779	0.1388	0.5427	0.0621	0.2668	4	3
5515	Münster, Kreisfreie Stadt	17.2576	21.147	17.9514	22.0356	15.633	18.1625	16.3005	18.9564	1.62461	2.98448	1.65087	1.65087	16.4965	16.4965	20.7115	20.7115	0.761099	1.43919	0.682605	1.32406	0.693769	0.888603	0.667502	0.793879	0.0262671	0.0947247	0.772264	1.00374	-0.0784941	-0.115135	0.1537	0.2507	0.157	0.2799	-0.1537	-0.2507	-0.157	-0.2799	0.5138	0.5432	0.6152	0.7239	0.18	0.3454	0.0785	0.1647	4	3
5554	Borken, Kreis	15.9814	19.557	16.748	20.4126	14.272	16.1943	15.0322	17.0434	1.70943	3.36264	1.71574	1.71574	15.1663	15.1663	18.7664	18.7664	0.815106	1.74279	0.769884	1.6462	0.766524	0.855633	0.760219	0.84906	0.00630569	0.00657272	0.811746	0.952217	-0.0452216	-0.0965838	0.1939	0.3693	0.1396	0.2984	-0.1939	-0.3693	-0.1396	-0.2984	0.5663	0.4798	0.6722	0.6538	0.2002	0.3758	0.0943	0.2018	4	3
5558	Coesfeld, Kreis	16.3943	19.8375	17.7459	20.7853	14.6787	16.5725	15.8085	17.3215	1.71564	3.26496	1.93744	1.93744	15.5324	15.5324	19.1349	19.1349	0.861893	1.66064	0.890859	1.6504	1.35164	0.947805	1.12985	0.749016	0.221797	0.19879	1.32268	0.958051	0.0289658	-0.0102452	0.12	0.2529	0.1394	0.2461	-0.12	-0.2529	-0.1394	-0.2461	1.0098	0.4961	1.1833	0.712	0.3418	0.4517	0.1684	0.2358	2	1
5562	Recklinghausen, Kreis	15.6167	18.962	16.7377	19.9919	13.8012	15.2985	14.7671	16.1562	1.81547	3.6635	1.97059	1.97059	14.7072	14.7072	18.3022	18.3022	0.909547	1.80745	0.879973	1.68964	1.121	1.02987	0.96589	0.857708	0.155112	0.172165	1.15058	1.14768	-0.0295735	-0.117811	0.1624	0.2973	0.1847	0.3562	-0.1624	-0.2973	-0.1847	-0.3562	0.8034	0.5604	0.9659	0.7915	0.3176	0.4695	0.1551	0.2384	2	1
5566	Steinfurt, Kreis	16.4522	19.6787	17.411	20.816	14.7319	16.6942	15.5176	17.4976	1.72029	2.98453	1.89339	1.89339	15.5947	15.5947	19.2501	19.2501	0.857538	1.54123	0.896193	1.56584	0.958809	1.13725	0.785716	0.803444	0.173093	0.333801	0.920154	1.11264	0.038655	0.0246054	0.0951	0.1435	0.0932	0.2233	-0.0951	-0.1435	-0.0932	-0.2233	0.6906	0.6599	0.8269	0.8893	0.2682	0.4773	0.1319	0.2479	2	1
5570	Warendorf, Kreis	16.6062	19.7743	17.4047	21.3474	14.9611	16.8231	15.7843	18.0806	1.64503	2.95117	1.62044	1.62044	15.7674	15.7674	19.8089	19.8089	0.838771	1.49992	0.700669	1.53856	0.798555	1.57312	0.823143	1.25748	-0.0245876	0.315639	0.936658	1.53447	-0.138102	0.0386427	0.1973	0.302	0.2196	0.2824	-0.1973	-0.302	-0.2196	-0.2824	0.6258	0.9555	0.7171	1.2521	0.1728	0.6176	0.0815	0.3211	5	3
5711	Bielefeld, Kreisfreie Stadt	16.9417	20.3364	17.7272	21.3263	15.3979	17.4936	16.0629	18.0367	1.5438	2.84281	1.66427	1.66427	16.1523	16.1523	19.769	19.769	0.789431	1.40811	0.803557	1.55729	0.785467	0.989893	0.664996	0.543043	0.120471	0.44685	0.771341	0.840706	0.0141262	0.149187	0.0636	-0.0554	0.0788	0.0508	-0.0636	0.0554	-0.0788	-0.0508	0.6014	0.5985	0.6926	0.7899	0.184	0.3914	0.0929	0.2	2	1
5754	Gütersloh, Kreis	16.7402	20.3174	18.0532	21.048	15.185	17.3485	16.1749	17.7428	1.55517	2.96889	1.87827	1.87827	15.8911	15.8911	19.3964	19.3964	0.84907	1.61645	0.920164	1.65165	1.31301	0.730631	0.989915	0.394266	0.323094	0.336365	1.24192	0.695429	0.0710938	0.0352021	-0.016	-0.0662	0.0923	0.1106	0.016	0.0662	-0.0923	-0.1106	1.0059	0.4604	1.1496	0.5848	0.30711	0.2702	0.1634	0.1458	2	1
5758	Herford, Kreis	16.4376	19.9511	17.4016	20.9741	15.1685	17.4465	16.0222	18.1773	1.26911	2.50463	1.37942	1.37942	15.8314	15.8314	19.5964	19.5964	0.606161	1.25783	0.628467	1.37769	0.963995	1.02296	0.853689	0.730793	0.110306	0.292164	0.941689	0.903094	0.0223064	0.119863	0.068	0.056	0.06	0.0599	-0.068	-0.056	-0.06	-0.0599	0.7857	0.6748	0.8816	0.8432	0.1783	0.3482	0.0824	0.1797	2	1
5762	Höxter, Kreis	16.0921	20.197	17.1085	20.8729	14.3312	16.8326	15.1735	17.1764	1.76096	3.36436	1.93496	1.93496	15.1894	15.1894	19.1224	19.1224	0.902697	1.71521	0.922733	1.7505	1.01634	0.675968	0.84234	0.343801	0.174002	0.332167	0.996306	0.640673	0.020036	0.0352952	0.0971	0.0058	0.1176	0.1426	-0.0971	-0.0058	-0.1176	-0.1426	0.7452	0.3381	0.8787	0.4981	0.2711	0.3379	0.1377	0.1779	2	1
5766	Lippe, Kreis	16.6985	20.1185	17.4821	20.6866	15.365	17.3492	16.0564	17.9236	1.33351	2.76927	1.42571	1.42571	16.0521	16.0521	19.3896	19.3896	0.646435	1.4006	0.648572	1.29698	0.783577	0.568087	0.691374	0.574362	0.0922031	-0.00627518	0.78144	0.671708	0.00213731	-0.103622	0.0813	0.2332	0.0816	0.2187	-0.0813	-0.2332	-0.0816	-0.2187	0.6101	0.3411	0.6998	0.453	0.1735	0.2269	0.0838	0.115	2	1
5770	Minden-Lübbecke, Kreis	16.6378	19.8941	17.229	20.8287	15.0641	17.0173	15.5416	17.5934	1.57366	2.8768	1.68743	1.68743	15.8528	15.8528	19.2797	19.2797	0.784946	1.48414	0.800521	1.54906	0.591198	0.934643	0.477426	0.576145	0.113772	0.358498	0.575624	0.869716	0.015574	0.0649266	0.0078	0.0178	0.0427	0.1295	-0.0078	-0.0178	-0.0427	-0.1295	0.4696	0.5583	0.5329	0.7402	0.1216	0.3763	0.0582	0.1944	2	1
5774	Paderborn, Kreis	16.1136	19.7182	17.584	21.1476	14.6308	16.8143	15.8304	17.8799	1.4828	2.90394	1.75362	1.75362	15.4246	15.4246	19.5813	19.5813	0.688964	1.38623	0.828821	1.56628	1.47039	1.42941	1.19956	1.06559	0.270824	0.363819	1.33053	1.24935	0.139857	0.180054	0.0979	0.1601	0.0386	0.0839	-0.0979	-0.1601	-0.0386	-0.0839	1.1017	0.9055	1.2919	1.1654	0.3687	0.5239	0.1785	0.264	2	1
5911	Bochum, Kreisfreie Stadt	15.3904	19.1327	16.6562	20.3354	13.6973	15.6634	14.89	16.7966	1.69311	3.46933	1.76617	1.76617	14.562	14.562	18.8013	18.8013	0.828383	1.73952	0.7079	1.53409	1.26582	1.20271	1.19276	1.13318	0.0730581	0.0695267	1.3863	1.40814	-0.120483	-0.20543	0.2368	0.4641	0.2619	0.4776	-0.2368	-0.4641	-0.2619	-0.4776	0.956	0.6691	1.1244	0.9305	0.3099	0.5336	0.1415	0.2722	4	3
5913	Dortmund, Kreisfreie Stadt	15.6077	19.0108	16.853	20.2759	14.071	16.0963	15.3403	17.3294	1.53663	2.91453	1.5127	1.5127	14.8775	14.8775	18.9527	18.9527	0.730129	1.42849	0.663906	1.32323	1.24533	1.26513	1.26926	1.23312	-0.0239353	0.0320072	1.31155	1.37039	-0.0662227	-0.105266	0.3106	0.4659	0.1985	0.3577	-0.3106	-0.4659	-0.1985	-0.3577	0.9586	0.7672	1.1131	1.0127	0.2867	0.4979	0.1323	0.2525	5	3
5914	Hagen, Kreisfreie Stadt	15.8485	19.8812	16.7997	20.3205	14.4099	16.9065	15.0274	16.8495	1.43858	2.9747	1.77231	1.77231	15.1738	15.1738	18.8537	18.8537	0.674657	1.45567	0.778746	1.46673	0.951174	0.439236	0.617446	-0.0570183	0.333728	0.496254	0.847085	0.428172	0.104088	0.0110635	-0.1162	-0.3109	-0.0024	0.081	0.1162	0.3109	0.0024	-0.081	0.7337	0.2539	0.8495	0.3472	0.2175	0.1854	0.1017	0.0921	2	1
5915	Hamm, Kreisfreie Stadt	16.3905	19.6398	16.7888	20.2816	14.5033	16.2944	15.0326	17.1479	1.8872	3.34542	1.75613	1.75613	15.4457	15.4457	18.8665	18.8665	0.944823	1.61556	0.776132	1.4151	0.398222	0.641771	0.529291	0.853559	-0.131069	-0.211788	0.566914	0.842232	-0.168692	-0.200461	0.2689	0.4409	0.2388	0.3122	-0.2689	-0.4409	-0.2388	-0.3122	0.2603	0.4126	0.3281	0.53	0.1379	0.2292	0.0701	0.1117	5	3
5916	Herne, Kreisfreie Stadt	15.2899	19.0957	16.4678	20.1959	13.4781	15.5397	14.6874	16.5738	1.81185	3.55606	1.78048	1.78048	14.4865	14.4865	18.6974	18.6974	0.80337	1.67331	0.746833	1.49849	1.17794	1.10017	1.20931	1.03412	-0.0313683	0.0660448	1.23448	1.27499	-0.0565376	-0.174823	0.2998	0.4504	0.1751	0.4321	-0.2998	-0.4504	-0.1751	-0.4321	0.9095	0.5838	1.0593	0.8429	0.2684	0.5164	0.1186	0.2573	5	3
5954	Ennepe-Ruhr-Kreis	15.6322	19.0876	16.94	20.0216	14.1513	16.1296	15.337	17.0262	1.48097	2.95798	1.60301	1.60301	14.9167	14.9167	18.652	18.652	0.715552	1.50786	0.70027	1.36956	1.30782	0.933943	1.18578	0.896584	0.122038	0.0373592	1.3231	1.07224	-0.0152818	-0.1383	0.1799	0.3354	0.1556	0.3305	-0.1799	-0.3354	-0.1556	-0.3305	1.0059	0.5612	1.1675	0.7417	0.3019	0.3727	0.1403	0.1922	3	2
5958	Hochsauerlandkreis	16.2844	19.4877	17.4541	20.4161	14.863	16.9161	15.9214	17.5907	1.42143	2.57158	1.5327	1.5327	15.6152	15.6152	19.1312	19.1312	0.669177	1.29189	0.674381	1.28494	1.1697	0.928461	1.05843	0.674677	0.111275	0.253784	1.1645	0.935408	0.00520421	-0.00694702	0.1446	0.0855	0.1107	0.1774	-0.1446	-0.0855	-0.1107	-0.1774	0.9138	0.5892	1.0538	0.758	0.2559	0.3392	0.1159	0.1704	3	2
5962	Märkischer Kreis	15.8132	19.0619	17.0816	20.0398	14.4324	16.4081	15.4738	17.1548	1.38082	2.65376	1.60783	1.60783	15.1309	15.1309	18.6888	18.6888	0.682341	1.35545	0.731095	1.35099	1.2684	0.977942	1.04138	0.746666	0.227015	0.231276	1.21964	0.982397	0.0487543	-0.00445525	0.0643	0.1332	0.0933	0.1931	-0.0643	-0.1332	-0.0933	-0.1931	0.9771	0.6135	1.1264	0.7893	0.2913	0.3645	0.142	0.1886	2	1
5966	Olpe, Kreis	16.3815	19.8453	16.7245	20.7165	14.6468	16.6052	14.9887	17.1139	1.73475	3.24014	1.73581	1.73581	15.4294	15.4294	18.8724	18.8724	0.952134	1.75834	0.884232	1.84413	0.342979	0.871227	0.341912	0.508703	0.00106716	0.362524	0.410881	0.785439	-0.0679021	0.0857885	0.11	0.1423	0.1304	0.209	-0.11	-0.1423	-0.1304	-0.209	0.2319	0.3664	0.2805	0.5765	0.1111	0.5048	0.0625	0.2948	4	3
5970	Siegen-Wittgenstein, Kreis	16.3965	19.3843	17.0918	20.4845	15.0205	16.6097	15.5432	17.189	1.37603	2.77458	1.54859	1.54859	15.6893	15.6893	18.9084	18.9084	0.70718	1.46629	0.776043	1.57613	0.695269	1.1002	0.522707	0.579306	0.172562	0.520897	0.626406	0.990364	0.0688625	0.109839	-0.0328	-0.1053	0.0025	0.1151	0.0328	0.1053	-0.0025	-0.1151	0.5555	0.6846	0.6239	0.8753	0.1398	0.41561	0.0714	0.2249	2	1
5974	Soest, Kreis	15.67	18.7517	16.7515	20.4055	14.0696	15.9248	15.1118	17.343	1.60039	2.82691	1.63978	1.63978	14.8766	14.8766	18.8672	18.8672	0.793391	1.4661	0.784292	1.53828	1.08155	1.65379	1.04215	1.41821	0.0393925	0.235583	1.09065	1.58161	-0.00909979	0.0721832	0.2202	0.4357	0.1313	0.2891	-0.2202	-0.4357	-0.1313	-0.2891	0.8219	0.9825	0.9593	1.2925	0.2596	0.6713	0.1222	0.3613	4	3
5978	Unna, Kreis	16.1244	19.3583	17.1638	20.4409	14.1758	15.6141	15.2662	16.7087	1.94862	3.74426	1.89764	1.89764	15.179	15.179	18.7515	18.7515	0.945381	1.89417	0.839575	1.68942	1.03938	1.08256	1.09037	1.09463	-0.0509844	-0.0120678	1.14519	1.28731	-0.105806	-0.204751	0.3704	0.5729	0.258	0.5024	-0.3704	-0.5729	-0.258	-0.5024	0.7199	0.5217	0.8872	0.7849	0.3195	0.5609	0.1522	0.2976	5	3
6411	Darmstadt, Kreisfreie Stadt	16.9252	19.958	18.7824	20.8212	15.5006	17.2026	16.9954	17.7047	1.42451	2.75543	1.78706	1.78706	16.1544	16.1544	19.3139	19.3139	0.770771	1.4307	0.889122	1.50727	1.85727	0.863167	1.49472	0.502148	0.362546	0.361019	1.73892	0.7866	0.11835	0.0765665	0.0775	-0.1297	0.1095	0.0431	-0.0775	0.1297	-0.1095	-0.0431	1.4172	0.6318	1.6295	0.7435	0.4401	0.2314	0.2278	0.1197	2	1
6412	Frankfurt am Main, Kreisfreie Stadt	17.0687	20.1061	18.7168	21.7758	15.5434	17.3413	16.8121	18.269	1.52529	2.76488	1.90474	1.90474	16.2874	16.2874	20.1573	20.1573	0.781304	1.35128	0.886943	1.61851	1.64815	1.66967	1.2687	0.927713	0.379443	0.741961	1.54251	1.40245	0.105639	0.267228	-0.0417	-0.1493	0.0617	0.0328	0.0417	0.1493	-0.0617	-0.0328	1.3104	1.077	1.4808	1.3697	0.33781	0.59261	0.1673	0.3	2	1
6413	Offenbach am Main, Kreisfreie Stadt	16.7493	19.6388	18.638	20.8569	15.4477	17.0031	16.6462	17.4054	1.30152	2.63566	1.99171	1.99171	16.1093	16.1093	19.3713	19.3713	0.63995	1.28466	0.920554	1.48562	1.8887	1.2181	1.1985	0.40225	0.690198	0.815851	1.6081	1.01714	0.280604	0.20096	-0.2963	-0.3233	-0.0849	0.0421	0.2963	0.3233	0.0849	-0.0421	1.4948	0.7255	1.693	0.975	0.39391	0.49261	0.1957	0.2431	2	1
6414	Wiesbaden, Landeshauptstadt, Kreisfreie Stadt	16.6941	19.4282	18.3375	20.8961	15.3451	17.0576	16.7676	17.8352	1.34896	2.37066	1.56984	1.56984	15.9942	15.9942	19.4633	19.4633	0.699883	1.25366	0.71785	1.43276	1.64338	1.46783	1.42251	0.777634	0.220876	0.690199	1.62541	1.28874	0.0179666	0.179096	0.0679	-0.1274	0.1252	0.1149	-0.0679	0.1274	-0.1252	-0.1149	1.3546	0.905	1.5002	1.1738	0.2888	0.56281	0.1432	0.294	2	1
6431	Bergstraße, Landkreis	16.1853	19.1691	17.6991	20.2621	14.5012	15.9872	15.6048	16.5175	1.68411	3.18199	2.09424	2.09424	15.2887	15.2887	18.4214	18.4214	0.896603	1.69338	1.12285	1.84068	1.51376	1.09298	1.10363	0.530331	0.41013	0.562645	1.28751	0.945676	0.226247	0.147299	0.0107	-0.0748	-0.002	0.1148	-0.0107	0.0748	0.002	-0.1148	1.0929	0.6052	1.2895	0.8309	0.4209	0.48781	0.2243	0.2621	2	1
6432	Darmstadt-Dieburg, Landkreis	16.7503	19.582	18.2682	21.0038	15.3501	16.7589	16.5415	17.7027	1.40019	2.82308	1.72672	1.72672	16.023	16.023	19.3411	19.3411	0.727283	1.53342	0.869025	1.6627	1.51796	1.42179	1.19143	0.943754	0.326526	0.478037	1.37622	1.29252	0.141741	0.129275	0.0426	0.1451	0.0492	0.2196	-0.0426	-0.1451	-0.0492	-0.2196	1.1488	0.7987	1.327	1.0729	0.3692	0.6231	0.1909	0.3489	2	1
6433	Groß-Gerau, Landkreis	16.5754	19.4101	17.7185	20.3157	15.1706	16.8295	15.9051	17.0085	1.40485	2.5806	1.8134	1.8134	15.8127	15.8127	18.7593	18.7593	0.76267	1.39908	0.890165	1.55642	1.14305	0.905546	0.734506	0.17894	0.408549	0.726606	1.01556	0.748211	0.127495	0.157335	-0.1581	-0.3129	0.0013	0.0622	0.1581	0.3129	-0.0013	-0.0622	0.8926	0.4919	1.0143	0.686	0.25051	0.4137	0.1288	0.2196	2	1
6434	Hochtaunuskreis	17.5444	20.1545	19.439	21.5971	15.812	17.0451	17.5073	18.0489	1.73238	3.10933	1.93166	1.93166	16.583	16.583	19.8259	19.8259	0.961471	1.69	0.964995	1.77123	1.89458	1.44262	1.6953	1.00377	0.199277	0.438847	1.89106	1.36139	0.00352373	0.0812333	0.2494	0.119	0.2313	0.2294	-0.2494	-0.119	-0.2313	-0.2294	1.4459	0.8848	1.6598	1.132	0.4487	0.5578	0.2348	0.3106	3	2
6435	Main-Kinzig-Kreis	16.5615	19.4002	17.8556	20.9615	14.9733	16.4924	15.8637	17.1448	1.58817	2.90782	1.99187	1.99187	15.7536	15.7536	19.1485	19.1485	0.807824	1.50979	0.966622	1.81292	1.29416	1.5613	0.890459	0.65246	0.4037	0.908836	1.13536	1.25816	0.158799	0.303136	-0.098	-0.2508	-0.0075	0.0437	0.098	0.2508	0.0075	-0.0437	0.9885	0.9032	1.1429	1.2145	0.30571	0.65811	0.1513	0.3468	2	1
6436	Main-Taunus-Kreis	17.7846	20.6336	18.7746	21.3802	16.0855	17.4462	17.2528	18.2154	1.69914	3.18747	1.52177	1.52177	16.8458	16.8458	19.8631	19.8631	0.938793	1.69691	0.714903	1.51708	0.98995	0.746588	1.16732	0.769257	-0.177368	-0.0226688	1.21384	0.92642	-0.223889	-0.179832	0.3831	0.3054	0.3304	0.331	-0.3831	-0.3054	-0.3304	-0.331	0.7842	0.4639	0.8835	0.5954	0.2058	0.2827	0.1065	0.1512	5	3
6437	Odenwaldkreis	16.4121	19.3237	17.837	20.5653	14.7855	16.0122	15.7759	16.6391	1.62658	3.31146	2.06109	2.06109	15.5401	15.5401	18.6777	18.6777	0.871943	1.80608	1.00308	1.88752	1.42491	1.24159	0.99041	0.626932	0.434504	0.614655	1.29378	1.16015	0.131132	0.0814411	-0.0816	-0.0231	0.0537	0.2467	0.0816	0.0231	-0.0537	-0.2467	1.072	0.65	1.2401	0.9134	0.35291	0.59161	0.1848	0.3282	2	1
6438	Offenbach, Landkreis	17.2328	20.3708	18.8137	21.3554	15.8834	17.559	17.0746	17.9283	1.34939	2.81189	1.73915	1.73915	16.5474	16.5474	19.7377	19.7377	0.685348	1.39457	0.806707	1.61769	1.58098	0.984535	1.19122	0.369308	0.38976	0.615227	1.45962	0.761415	0.121359	0.22312	-0.0325	-0.2196	0.052	-0.0192	0.0325	0.2196	-0.052	0.0192	1.2237	0.5889	1.4076	0.7807	0.35731	0.3956	0.1734	0.2039	2	1
6439	Rheingau-Taunus-Kreis	17.0878	19.6527	18.341	20.9108	15.5343	16.9064	16.5549	17.5682	1.55349	2.74626	1.78616	1.78616	16.1963	16.1963	19.2829	19.2829	0.891463	1.58338	0.893047	1.62785	1.25323	1.25813	1.02056	0.661804	0.23267	0.596329	1.25164	1.21367	0.00158425	0.0444646	0.0229	-0.0381	0.1369	0.2728	-0.0229	0.0381	-0.1369	-0.2728	0.9977	0.6999	1.1148	0.9409	0.2555	0.55831	0.1385	0.3172	2	1
6440	Wetteraukreis	16.5693	19.8034	17.907	20.7268	14.896	16.4291	15.8234	16.9021	1.67326	3.37429	2.08355	2.08355	15.7307	15.7307	18.9311	18.9311	0.83857	1.75362	0.978479	1.79564	1.33768	0.923357	0.927399	0.472946	0.410284	0.450411	1.19777	0.881338	0.13991	0.0420187	-0.0525	-0.0131	0.0391	0.1935	0.0525	0.0131	-0.0391	-0.1935	0.9799	0.486	1.1587	0.6878	0.35781	0.4373	0.179	0.2355	2	1
6531	Gießen, Landkreis	16.4431	19.7349	17.7654	21.1268	14.7531	16.4949	15.8096	17.1178	1.69002	3.24001	1.95574	1.95574	15.557	15.557	19.3313	19.3313	0.886102	1.59873	0.878229	1.79555	1.32222	1.39193	1.05649	0.622913	0.265723	0.769018	1.33009	1.19512	-0.00787337	0.196815	0.0676	-0.06	0.1699	0.1683	-0.0676	0.06	-0.1699	-0.1683	0.9889	0.6829	1.1602	1.0268	0.3333	0.7091	0.162	0.3651	2	1
6532	Lahn-Dill-Kreis	15.9435	19.2316	17.1437	20.421	14.1956	15.7884	15.1156	16.5964	1.74798	3.44316	2.02809	2.02809	14.9795	14.9795	18.5576	18.5576	0.964021	1.89882	0.967411	1.86334	1.20018	1.18941	0.920073	0.808011	0.280107	0.381398	1.19679	1.22489	0.00339008	-0.0354768	0.009	0.1624	0.1482	0.3419	-0.009	-0.1624	-0.1482	-0.3419	0.9111	0.6456	1.0486	0.883	0.2891	0.5438	0.1516	0.3064	2	1
6533	Limburg-Weilburg, Landkreis	15.9309	19.1897	17.0062	20.4821	14.1944	15.9249	14.963	16.5449	1.73651	3.26475	2.04317	2.04317	14.9663	14.9663	18.5393	18.5393	0.964658	1.8016	0.990712	1.94288	1.07522	1.29249	0.768558	0.62001	0.306663	0.672478	1.04917	1.1512	0.0260539	0.141287	-0.0146	-0.0871	0.1305	0.1913	0.0146	0.0871	-0.1305	-0.1913	0.7832	0.7071	0.9186	0.9599	0.29201	0.58541	0.1566	0.3325	2	1
6534	Marburg-Biedenkopf, Landkreis	16.8297	19.7373	17.94	20.7627	14.7896	16.0452	15.6548	16.6003	2.04018	3.69209	2.28523	2.28523	15.7422	15.7422	18.6729	18.6729	1.08751	1.9449	1.17773	2.08986	1.11025	1.02545	0.865197	0.555082	0.245055	0.470367	1.02004	0.880489	0.0902134	0.14496	0.0587	0.0176	0.0721	0.1268	-0.0587	-0.0176	-0.0721	-0.1268	0.8065	0.5375	0.9479	0.7537	0.3037	0.488	0.1624	0.2717	2	1
6535	Vogelsbergkreis	16.6659	20.0237	18.3116	21.1888	14.878	16.7626	15.8588	17.1232	1.78793	3.26103	2.45277	2.45277	15.6738	15.6738	19.1823	19.1823	0.992143	1.79484	1.23237	2.0065	1.64569	1.16519	0.98085	0.360611	0.664839	0.804577	1.40546	0.953529	0.240227	0.211659	-0.2309	-0.2683	-0.0029	0.0889	0.2309	0.2683	0.0029	-0.0889	1.2117	0.6289	1.4083	0.8647	0.43401	0.53631	0.2374	0.3005	2	1
6611	Kassel, Kreisfreie Stadt	16.7028	20.5316	18.0985	21.6255	14.9112	16.9376	15.8175	17.3302	1.79159	3.59399	2.28104	2.28104	15.8219	15.8219	19.7816	19.7816	0.880908	1.71731	1.06995	1.84389	1.39578	1.09396	0.906333	0.392603	0.489451	0.701355	1.20674	0.96738	0.189043	0.126578	-0.0898	-0.2217	0.0069	0.1086	0.0898	0.2217	-0.0069	-0.1086	0.9962	0.6143	1.1998	0.8587	0.39961	0.47971	0.196	0.2352	2	1
6631	Fulda, Landkreis	16.6204	20.0606	18.183	21.281	14.8468	16.798	15.7818	16.9522	1.77355	3.26262	2.40123	2.40123	15.6575	15.6575	19.0308	19.0308	0.962892	1.84832	1.29185	2.25015	1.5626	1.22035	0.934924	0.15416	0.627681	1.06619	1.23365	0.81853	0.328956	0.401822	-0.1727	-0.4435	-0.0739	-0.0381	0.1727	0.4435	0.0739	0.0381	1.1076	0.5976	1.3076	0.8566	0.45501	0.62271	0.255	0.36381	2	1
6632	Hersfeld-Rotenburg, Landkreis	16.6893	19.927	17.6426	20.5696	14.7255	15.9958	15.2916	16.3309	1.96386	3.93113	2.35096	2.35096	15.6221	15.6221	18.5157	18.5157	1.06724	2.06638	1.13248	2.05385	0.953255	0.642616	0.566155	0.335068	0.387099	0.307549	0.888016	0.655146	0.0652386	-0.0125294	-0.0852	0.0484	0.0963	0.2113	0.0852	-0.0484	-0.0963	-0.2113	0.6513	0.2867	0.7917	0.4439	0.3019	0.3559	0.1616	0.1987	2	1
6633	Kassel, Landkreis	16.3255	19.651	17.5271	20.8275	14.3998	15.8483	15.37	16.5688	1.92577	3.80264	2.15716	2.15716	15.31	15.31	18.9086	18.9086	1.01556	1.98667	1.01006	1.91885	1.20159	1.1765	0.970197	0.720444	0.231393	0.456057	1.20709	1.24432	-0.00550002	-0.0678206	0.1053	0.1586	0.1784	0.3963	-0.1053	-0.1586	-0.1784	-0.3963	0.8649	0.5618	1.0287	0.848	0.3367	0.6147	0.1729	0.3285	2	1
6634	Schwalm-Eder-Kreis	15.8123	19.488	17.071	20.6175	13.9445	15.7548	14.7169	16.0639	1.86778	3.73325	2.35411	2.35411	14.8184	14.8184	18.3811	18.3811	0.993909	2.00469	1.1589	2.23642	1.25871	1.12954	0.772384	0.309142	0.486329	0.820394	1.09373	0.897811	0.164986	0.231724	-0.0902	-0.2608	0.0365	0.079	0.0902	0.2608	-0.0365	-0.079	0.8626	0.5699	1.0572	0.8188	0.39621	0.55961	0.2015	0.3107	2	1
6635	Waldeck-Frankenberg, Landkreis	16.1825	19.816	17.4789	20.5167	14.3335	16.2795	15.4155	16.884	1.84904	3.53643	2.0634	2.0634	15.1894	15.1894	18.8068	18.8068	0.993109	1.84637	0.894335	1.70981	1.29637	0.700686	1.08201	0.60449	0.214358	0.0961952	1.39514	0.837247	-0.0987745	-0.136561	0.1925	0.2225	0.299	0.3079	-0.1925	-0.2225	-0.299	-0.3079	0.8895	0.382	1.0961	0.5293	0.4069	0.3187	0.2003	0.1713	2	1
6636	Werra-Meißner-Kreis	15.8743	18.9248	16.6752	20.34	13.8492	15.0876	14.3451	15.8038	2.02515	3.83714	2.33012	2.33012	14.8026	14.8026	18.1926	18.1926	1.07174	1.9559	1.11485	2.14739	0.800864	1.41521	0.495896	0.716189	0.304968	0.699019	0.757756	1.22372	0.0431085	0.191484	0.0021	0.025	0.113	0.203	-0.0021	-0.025	-0.113	-0.203	0.4938	0.6912	0.6448	1.0207	0.3071	0.7241	0.1561	0.3945	2	1
7111	Koblenz, Kreisfreie Stadt	16.773	19.8029	17.5813	20.7131	15.356	17.3627	15.7866	17.6041	1.41693	2.44016	1.79473	1.79473	16.0607	16.0607	19.2274	19.2274	0.712251	1.26166	0.890806	1.4857	0.808378	0.9102	0.430571	0.241329	0.377808	0.668871	0.629823	0.686165	0.178555	0.224035	-0.2243	-0.3796	-0.1006	-0.0748	0.2243	0.3796	0.1006	0.0748	0.6549	0.621	0.7305	0.761	0.1535	0.2892	0.0779	0.1492	2	1
7131	Ahrweiler, Landkreis	16.5433	19.5953	17.9616	20.5113	15.2277	16.872	16.0953	17.4353	1.31559	2.72332	1.86633	1.86633	15.7863	15.7863	18.919	18.919	0.756943	1.54827	1.00549	1.59228	1.41831	0.915924	0.86757	0.563318	0.550742	0.352606	1.16977	0.871917	0.248547	0.0440075	-0.1987	-0.0214	-0.0515	0.1447	0.1987	0.0214	0.0515	-0.1447	1.0663	0.5847	1.2212	0.7273	0.35201	0.3312	0.1971	0.1887	2	1
7132	Altenkirchen (Westerwald), Landkreis	16.0789	19.8022	17.0218	20.2302	14.4575	16.4158	15.2738	16.7451	1.62137	3.3864	1.74794	1.74794	15.2494	15.2494	18.6183	18.6183	0.829467	1.77755	0.828244	1.61187	0.942852	0.427988	0.816283	0.329304	0.126569	0.0986843	0.944075	0.593666	-0.00122261	-0.165678	0.0785	0.0999	0.1023	0.2745	-0.0785	-0.0999	-0.1023	-0.2745	0.7377	0.2294	0.8418	0.3192	0.2051	0.1986	0.1011	0.1088	2	1
7133	Bad Kreuznach, Landkreis	16.269	19.3345	17.4647	20.4133	14.7018	16.3661	15.6298	17.1126	1.56718	2.96838	1.83496	1.83496	15.4381	15.4381	18.8803	18.8803	0.830843	1.56586	0.876944	1.53305	1.19575	1.07883	0.927969	0.746487	0.267782	0.332342	1.14965	1.11164	0.0461006	-0.0328106	0.0088	0.0935	0.0964	0.2589	-0.0088	-0.0935	-0.0964	-0.2589	0.9191	0.653	1.0533	0.8528	0.2766	0.4259	0.1425	0.2261	2	1
7134	Birkenfeld, Landkreis	15.9489	18.9749	17.3617	19.8944	14.5384	16.1196	15.8015	17.0171	1.41046	2.85528	1.5602	1.5602	15.1954	15.1954	18.5617	18.5617	0.753522	1.51646	0.723511	1.33267	1.41283	0.919489	1.26309	0.897537	0.149747	0.0219517	1.44284	1.10328	-0.0300105	-0.183793	0.1156	0.3089	0.166	0.3583	-0.1156	-0.3089	-0.166	-0.3583	1.1475	0.5886	1.2768	0.745	0.2654	0.3309	0.136	0.1745	2	1
7135	Cochem-Zell, Landkreis	17.0614	19.7381	17.2015	21.0523	15.215	16.6449	15.0713	16.9257	1.84643	3.09318	2.13023	2.13023	16.0389	16.0389	18.8148	18.8148	1.02252	1.65954	1.09939	2.23749	0.140125	1.31419	-0.143672	0.280806	0.283797	1.03339	0.0632497	0.736247	0.0768756	0.577947	-0.3166	-0.3896	-0.0956	-0.2144	0.3166	0.3896	0.0956	0.2144	0.1729	0.6704	0.1589	0.9507	-0.0328	0.64381	-0.0188	0.36351	1	1
7137	Mayen-Koblenz, Landkreis	16.381	19.6619	17.2587	20.4955	14.9253	16.7991	15.5754	17.243	1.45567	2.86283	1.68336	1.68336	15.6484	15.6484	18.8675	18.8675	0.732636	1.48239	0.81863	1.62806	0.877743	0.833611	0.650051	0.443872	0.227692	0.389738	0.791749	0.687946	0.0859936	0.145664	-0.0568	-0.0992	-0.0036	0.0079	0.0568	0.0992	0.0036	-0.0079	0.7068	0.5431	0.7954	0.6801	0.1709	0.2905	0.0824	0.1535	2	1
7138	Neuwied, Landkreis	16.4568	19.3993	18.0133	20.6259	14.8522	16.2248	16.148	17.1931	1.60453	3.17445	1.86529	1.86529	15.6229	15.6229	18.9748	18.9748	0.83392	1.69906	0.887084	1.65108	1.55654	1.22659	1.29579	0.96829	0.260755	0.258301	1.50338	1.27457	0.0531649	-0.0479742	0.12	0.2407	0.1425	0.3172	-0.12	-0.2407	-0.1425	-0.3172	1.1758	0.7276	1.3609	0.9574	0.3808	0.499	0.1957	0.2692	2	1
7140	Rhein-Hunsrück-Kreis	16.6126	19.5774	17.8867	20.6491	14.9813	16.3513	15.9464	17.0017	1.63136	3.22605	1.94033	1.94033	15.8398	15.8398	18.9327	18.9327	0.772833	1.65547	0.923768	1.71648	1.27411	1.07179	0.965138	0.65045	0.30897	0.421339	1.12317	1.01078	0.150935	0.0610052	0.0484	0.025	0.0146	0.1693	-0.0484	-0.025	-0.0146	-0.1693	0.9167	0.6255	1.1086	0.8415	0.3574	0.4463	0.1655	0.2303	2	1
7141	Rhein-Lahn-Kreis	16.0474	19.3272	17.7109	20.708	14.7817	16.8205	16.2024	17.9193	1.26567	2.50673	1.50858	1.50858	15.3705	15.3705	19.3131	19.3131	0.676856	1.32247	0.764029	1.39493	1.66353	1.38078	1.42062	1.09883	0.242912	0.281954	1.57636	1.30832	0.0871732	0.0724605	0.0699	0.1988	0.0746	0.1876	-0.0699	-0.1988	-0.0746	-0.1876	1.3507	0.9	1.5018	1.1207	0.3128	0.4808	0.1618	0.2601	2	1
7143	Westerwaldkreis	16.2564	18.9761	17.8108	19.9334	14.8545	16.0774	16.0926	16.9434	1.4019	2.89871	1.71819	1.71819	15.5495	15.5495	18.4872	18.4872	0.706939	1.56139	0.820955	1.44612	1.55441	0.957233	1.23812	0.866024	0.316284	0.0912094	1.44039	1.0725	0.114016	-0.115262	0.0394	0.2939	0.0527	0.3243	-0.0394	-0.2939	-0.0527	-0.3243	1.1988	0.5721	1.3877	0.7482	0.3556	0.3851	0.1667	0.2091	2	1
7211	Trier, Kreisfreie Stadt	16.453	19.8403	17.3045	21.2733	15.1689	17.4057	15.9041	18.445	1.28409	2.43466	1.40043	1.40043	15.8231	15.8231	19.9323	19.9323	0.629907	1.2006	0.626143	1.34101	0.851566	1.43297	0.735224	1.03932	0.116343	0.393648	0.855329	1.29255	-0.00376316	0.140418	0.0234	0.0444	0.0691	0.077	-0.0234	-0.0444	-0.0691	-0.077	0.7118	0.9949	0.7862	1.2156	0.1398	0.4381	0.0653	0.2174	2	1
7231	Bernkastel-Wittlich, Landkreis	16.7083	19.8938	17.7291	20.9815	15.3782	17.1877	16.1592	18.0604	1.33012	2.70608	1.56997	1.56997	16.0582	16.0582	19.4145	19.4145	0.650127	1.4254	0.772002	1.56706	1.02082	1.08772	0.780969	0.872688	0.239856	0.215036	0.898949	0.946068	0.121875	0.141657	-0.041	0.1673	-0.0255	0.0702	0.041	-0.1673	0.0255	-0.0702	0.822	0.7054	0.9245	0.8759	0.19881	0.3823	0.0964	0.2118	2	1
7232	Eifelkreis Bitburg-Prüm	16.1395	19.9383	17.3336	20.7621	14.378	16.4972	15.4909	17.3217	1.76143	3.44117	1.8427	1.8427	15.2465	15.2465	19.0286	19.0286	0.89301	1.87757	0.900343	1.73352	1.19413	0.823738	1.11285	0.824554	0.0812712	-0.000816345	1.18679	0.967798	0.00733298	-0.14406	0.2507	0.3366	0.1536	0.3281	-0.2507	-0.3366	-0.1536	-0.3281	0.8621	0.4879	1.0331	0.6397	0.332	0.3358	0.161	0.184	4	3
7233	Vulkaneifel, Landkreis	16.4318	20.097	17.5105	20.5763	14.7666	16.8487	15.6846	17.1744	1.66524	3.24828	1.82594	1.82594	15.5513	15.5513	18.7689	18.7689	0.880538	1.73961	0.923345	1.80739	1.07869	0.479319	0.917995	0.325649	0.160694	0.153669	1.03588	0.411535	0.0428067	0.0677836	0.0693	0.0734	0.0778	0.0578	-0.0693	-0.0734	-0.0778	-0.0578	0.8487	0.2523	0.9581	0.3538	0.23	0.2271	0.1206	0.1255	2	1
7235	Trier-Saarburg, Landkreis	15.7438	19.7797	17.1488	20.95	14.2991	16.6784	15.4925	17.5867	1.44462	3.10122	1.65634	1.65634	14.9972	14.9972	19.2981	19.2981	0.746541	1.61032	0.820885	1.65186	1.40508	1.17033	1.19336	0.908218	0.21172	0.262108	1.33073	1.12878	0.0743445	0.041544	0.088	0.2569	0.0807	0.2355	-0.088	-0.2569	-0.0807	-0.2355	1.1054	0.6513	1.2501	0.8933	0.2997	0.519	0.155	0.277	2	1
7311	Frankenthal (Pfalz), Kreisfreie Stadt	16.6497	20.0214	17.6846	21.5619	15.3144	17.3065	16.4266	18.8138	1.33528	2.71494	1.25804	1.25804	16.0032	16.0032	20.2672	20.2672	0.646537	1.38234	0.572352	1.29471	1.03489	1.54049	1.11213	1.5073	-0.0772371	0.0331955	1.10907	1.62812	-0.0741852	-0.0876274	0.2228	0.4576	0.1446	0.345	-0.2228	-0.4576	-0.1446	-0.345	0.8893	1.0497	0.9644	1.2832	0.1456	0.4908	0.0704	0.2573	5	3
7312	Kaiserslautern, Kreisfreie Stadt	16.0523	18.9296	16.9322	19.7835	14.8398	16.824	15.6992	17.4899	1.2125	2.10561	1.23302	1.23302	15.4677	15.4677	18.6735	18.6735	0.584646	1.04178	0.534198	1.10998	0.879869	0.853905	0.859349	0.665894	0.0205202	0.188011	0.930317	0.785712	-0.0504474	0.0681931	0.1005	0.0291	0.105	0.043	-0.1005	-0.0291	-0.105	-0.043	0.7588	0.6368	0.8253	0.7427	0.121	0.2171	0.0546	0.1112	4	3
7313	Landau in der Pfalz, Kreisfreie Stadt	16.3299	19.5661	17.3398	20.511	14.6577	16.1638	15.3192	16.8833	1.67223	3.4023	2.02063	2.02063	15.4781	15.4781	18.5857	18.5857	0.851811	1.812	1.06788	1.92529	1.00992	0.944815	0.661513	0.7195	0.348409	0.225315	0.793848	0.831519	0.216074	0.113296	-0.1019	0.199	-0.08	0.127	0.1019	-0.199	0.08	-0.127	0.7634	0.5205	0.8739	0.7046	0.24651	0.4243	0.136	0.2403	2	1
7314	Ludwigshafen am Rhein, Kreisfreie Stadt	16.4826	19.6248	18.3704	20.7455	15.3313	17.3633	16.8349	18.1278	1.1513	2.26152	1.53554	1.53554	15.9333	15.9333	19.6486	19.6486	0.549239	1.15262	0.66979	1.09691	1.88787	1.12069	1.50363	0.764555	0.384239	0.356133	1.76731	1.17639	0.120552	-0.0557045	-0.0441	-0.0345	0.0411	0.2136	0.0441	0.0345	-0.0411	-0.2136	1.5477	0.7991	1.7262	0.9628	0.34021	0.32161	0.1616	0.1579	2	1
7315	Mainz, Kreisfreie Stadt	16.7081	19.6155	18.1262	21.2996	15.2877	16.9183	16.6272	18.2725	1.42041	2.6972	1.49892	1.49892	15.9628	15.9628	19.882	19.882	0.745333	1.39355	0.699449	1.41759	1.41806	1.6841	1.33955	1.35419	0.078516	0.329916	1.46395	1.66007	-0.0458842	0.0240312	0.2209	0.3374	0.1963	0.3221	-0.2209	-0.3374	-0.1963	-0.3221	1.1187	1.0168	1.2676	1.338	0.2994	0.6673	0.1504	0.3461	4	3
7316	Neustadt an der Weinstraße, Kreisfreie Stadt	16.6778	20.5857	18.631	21.7292	15.5603	18.0455	17.2667	19.1565	1.11751	2.54021	1.36432	1.36432	16.0617	16.0617	20.5668	20.5668	0.616104	1.31567	0.615396	1.16236	1.9532	1.14351	1.70639	1.111	0.246813	0.032505	1.95391	1.29682	-0.000707635	-0.15331	0.0863	0.3852	0.1767	0.3647	-0.0863	-0.3852	-0.1767	-0.3647	1.6201	0.7258	1.7772	0.9321	0.3331	0.4177	0.176	0.2114	2	1
7317	Pirmasens, Kreisfreie Stadt	14.9837	17.8857	16.315	19.1568	13.4701	15.3184	14.8078	16.4779	1.51361	2.56727	1.50714	1.50714	14.2372	14.2372	17.9021	17.9021	0.746495	1.36083	0.660699	1.2546	1.33125	1.27108	1.33772	1.15948	-0.00646973	0.111602	1.41704	1.37731	-0.0857967	-0.106228	0.3325	0.2865	0.247	0.3124	-0.3325	-0.2865	-0.247	-0.3124	1.0052	0.873	1.1701	1.0649	0.326	0.3981	0.1612	0.2062	5	3
7318	Speyer, Kreisfreie Stadt	16.4013	18.2626	16.8301	19.8625	14.9307	15.5468	15.221	16.9301	1.47058	2.71575	1.60906	1.60906	15.724	15.724	18.4927	18.4927	0.677329	1.27643	0.718204	1.36981	0.428799	1.59992	0.290318	1.38332	0.138481	0.216606	0.387924	1.50655	0.0408744	0.0933784	-0.0397	0.3946	0.0024	0.2094	0.0397	-0.3946	-0.0024	-0.2094	0.33	0.9887	0.3856	1.2971	0.0988	0.6112	0.0432	0.3028	2	1
7319	Worms, Kreisfreie Stadt	15.7569	19.22	16.4214	20.2757	14.3875	16.4103	15.0688	17.4479	1.36933	2.80966	1.35258	1.35258	15.0026	15.0026	18.9041	18.9041	0.754215	1.58028	0.608749	1.3716	0.664568	1.05572	0.681319	1.03756	-0.0167513	0.018158	0.810034	1.2644	-0.145466	-0.20868	0.1074	0.3651	0.1921	0.4241	-0.1074	-0.3651	-0.1921	-0.4241	0.5739	0.6724	0.6179	0.8403	0.0907	0.3833	0.0466	0.2154	5	3
7320	Zweibrücken, Kreisfreie Stadt	15.6489	19.4103	17.0831	20.4272	14.2389	16.2134	15.4852	17.1937	1.41002	3.1969	1.59797	1.59797	14.9096	14.9096	18.9641	18.9641	0.739266	1.54041	0.724212	1.46305	1.43421	1.0169	1.24627	0.980316	0.187943	0.0365849	1.44927	1.09426	-0.0150533	-0.0773584	0.1728	0.4313	0.1889	0.3136	-0.1728	-0.4313	-0.1889	-0.3136	1.0735	0.549	1.2604	0.7807	0.3608	0.4679	0.1738	0.2362	2	1
7331	Alzey-Worms, Landkreis	16.0196	19.4396	17.6817	20.5097	14.4689	16.4531	15.9751	17.2856	1.5507	2.98649	1.70661	1.70661	15.2289	15.2289	18.9381	18.9381	0.79077	1.63974	0.779611	1.57159	1.66205	1.0701	1.50614	0.832439	0.155911	0.237659	1.67321	1.13825	-0.0111585	-0.068149	0.2101	0.2701	0.1934	0.3526	-0.2101	-0.2701	-0.1934	-0.3526	1.296	0.5624	1.4798	0.7856	0.366	0.5077	0.1822	0.2845	3	2
7332	Bad Dürkheim, Landkreis	16.8048	18.9271	17.6701	20.4003	15.3825	16.4724	16.228	17.6307	1.4223	2.45468	1.4421	1.4421	16.1188	16.1188	19.1811	19.1811	0.685967	1.29012	0.637463	1.21924	0.865318	1.47325	0.84552	1.15832	0.0197983	0.314932	0.913822	1.54413	-0.0485037	-0.0708828	0.1165	0.1867	0.1116	0.3247	-0.1165	-0.1867	-0.1116	-0.3247	0.729	0.9716	0.8023	1.2194	0.1363	0.5016	0.0631	0.2538	4	3
7333	Donnersbergkreis	16.431	18.7557	17.3067	20.4502	15.0007	16.1695	15.6436	17.0864	1.43032	2.58614	1.66309	1.66309	15.6931	15.6931	18.803	18.803	0.7379	1.4861	0.813443	1.64716	0.87565	1.69451	0.642879	0.916847	0.232771	0.77766	0.800107	1.53345	0.075543	0.16106	-0.0403	-0.1043	0.0243	0.2167	0.0403	0.1043	-0.0243	-0.2167	0.6832	1.0212	0.7758	1.3168	0.1924	0.67331	0.0998	0.3777	2	1
7334	Germersheim, Landkreis	15.5013	19.0777	17.3239	20.5121	14.1635	16.224	15.6436	17.1491	1.3378	2.85374	1.68037	1.68037	14.8413	14.8413	18.9387	18.9387	0.659991	1.45542	0.804906	1.57339	1.82269	1.43439	1.48012	0.925097	0.342575	0.509296	1.67778	1.31642	0.144915	0.117974	0.0601	0.0703	0.0549	0.1781	-0.0601	-0.0703	-0.0549	-0.1781	1.42	0.8548	1.6229	1.1384	0.4027	0.5796	0.1998	0.296	2	1
7335	Kaiserslautern, Landkreis	15.6661	18.9903	16.9347	20.2488	14.2398	16.2076	15.4518	17.4108	1.42632	2.78274	1.48296	1.48296	14.9215	14.9215	18.8608	18.8608	0.744612	1.50267	0.722412	1.38793	1.26865	1.25846	1.21201	1.20321	0.0566416	0.055254	1.29085	1.37319	-0.0221998	-0.114732	0.2277	0.4794	0.1784	0.4102	-0.2277	-0.4794	-0.1784	-0.4102	0.9843	0.7238	1.1125	0.963	0.2844	0.5346	0.1562	0.2955	4	3
7336	Kusel, Landkreis	15.6571	18.9299	17.0337	20.0588	14.2014	16.032	15.3814	16.968	1.45567	2.89786	1.65229	1.65229	14.8624	14.8624	18.5957	18.5957	0.794716	1.51663	0.747054	1.4631	1.37662	1.12889	1.18	0.935953	0.196622	0.192942	1.42428	1.18243	-0.0476618	-0.0535328	0.0949	0.232	0.1933	0.2789	-0.0949	-0.232	-0.1933	-0.2789	1.0851	0.704	1.231	0.9035	0.2916	0.4249	0.1456	0.2254	2	1
7337	Südliche Weinstraße, Landkreis	17.1484	20.3136	18.0946	21.1904	15.6187	17.4224	16.6758	18.2317	1.52968	2.89123	1.41875	1.41875	16.2854	16.2854	19.6813	19.6813	0.862981	1.48633	0.713709	1.50919	0.946217	0.876823	1.05715	0.809326	-0.110936	0.0674973	1.09549	0.853971	-0.149272	0.0228523	0.3035	0.2623	0.2544	0.1573	-0.3035	-0.2623	-0.2544	-0.1573	0.7536	0.547	0.8411	0.6967	0.1926	0.3298	0.1052	0.1801	5	3
7338	Rhein-Pfalz-Kreis	16.7173	19.5635	18.0643	20.6533	15.253	16.6751	16.4434	17.553	1.46437	2.88835	1.62087	1.62087	16.0009	16.0009	19.253	19.253	0.716454	1.42692	0.740137	1.40034	1.34696	1.08984	1.19046	0.877874	0.156498	0.211962	1.32328	1.11641	0.0236835	-0.026577	0.1461	0.2387	0.1157	0.2527	-0.1461	-0.2387	-0.1157	-0.2527	1.0444	0.6392	1.2075	0.8637	0.3026	0.4506	0.1394	0.2261	2	1
7339	Mainz-Bingen, Landkreis	16.5294	19.7911	18.2081	20.947	15.216	17.1066	16.6183	17.9431	1.31339	2.68446	1.58982	1.58982	15.8617	15.8617	19.5351	19.5351	0.667662	1.36552	0.7394	1.41186	1.67877	1.1559	1.40234	0.836498	0.276435	0.319405	1.60703	1.10957	0.071738	0.0463375	0.0934	0.1052	0.105	0.1758	-0.0934	-0.1052	-0.105	-0.1758	1.3089	0.7313	1.502	0.9338	0.3698	0.4246	0.1768	0.2221	2	1
7340	Südwestpfalz, Landkreis	16.2324	19.6344	17.9326	20.8746	14.8587	16.7133	16.309	17.724	1.37361	2.92106	1.62364	1.62364	15.5494	15.5494	19.2972	19.2972	0.682942	1.5059	0.744899	1.57737	1.70024	1.24021	1.45021	1.0107	0.25003	0.229509	1.63828	1.16874	0.0619573	0.0714724	0.078	0.1856	0.0974	0.1499	-0.078	-0.1856	-0.0974	-0.1499	1.3723	0.8251	1.5409	1.0189	0.3281	0.4151	0.1593	0.2214	2	1
8111	Stuttgart, Landeshauptstadt, Kreisfreie Stadt	17.5427	20.9906	19.0165	22.2636	16.2508	18.5444	17.5208	19.6695	1.29195	2.44618	1.49565	1.49565	16.9126	16.9126	21.0044	21.0044	0.630137	1.22343	0.686191	1.25921	1.47372	1.27304	1.27002	1.1251	0.203703	0.147936	1.41767	1.23726	0.0560532	0.0357793	0.098	0.2538	0.0856	0.1689	-0.098	-0.2538	-0.0856	-0.1689	1.172	0.8713	1.332	1.0684	0.3017	0.4018	0.1417	0.2046	2	1
8115	Böblingen, Landkreis	17.4687	20.3993	18.8468	21.6955	16.2766	18.1414	17.3789	18.8149	1.19209	2.25789	1.46793	1.46793	16.8596	16.8596	20.2816	20.2816	0.609073	1.20785	0.700837	1.41392	1.37809	1.29614	1.10225	0.673416	0.275839	0.622725	1.28632	1.09007	0.0917639	0.206072	0.0096	-0.1803	0.0457	0.0276	-0.0096	0.1803	-0.0457	-0.0276	1.0926	0.8538	1.2406	1.0625	0.2855	0.44241	0.1375	0.2337	2	1
8116	Esslingen, Landkreis	17.3307	20.4466	19.1807	21.6786	15.9591	17.8559	17.5107	18.7473	1.37165	2.59079	1.66996	1.66996	16.5992	16.5992	20.2347	20.2347	0.73154	1.40406	0.825543	1.4439	1.84992	1.23198	1.55162	0.891415	0.298306	0.340565	1.75592	1.19214	0.094003	0.0398422	0.1	0.1084	0.1071	0.2017	-0.1	-0.1084	-0.1071	-0.2017	1.4516	0.783	1.6488	0.9905	0.3983	0.449	0.2011	0.2415	2	1
8117	Göppingen, Landkreis	17.2366	20.309	18.2979	21.226	15.7318	17.2957	16.7818	18.3197	1.50484	3.01328	1.51603	1.51603	16.4644	16.4644	19.8562	19.8562	0.772249	1.55272	0.725883	1.36983	1.06124	0.917084	1.05006	1.02407	0.0111847	-0.106991	1.10761	1.09997	-0.0463661	-0.18289	0.219	0.4024	0.1582	0.3338	-0.219	-0.4024	-0.1582	-0.3338	0.8311	0.6216	0.9494	0.7662	0.2301	0.2954	0.1119	0.1509	4	3
8118	Ludwigsburg, Landkreis	17.46	20.5397	18.6045	21.5866	16.1166	18.0517	17.097	18.8349	1.34342	2.48802	1.50755	1.50755	16.812	16.812	20.2977	20.2977	0.648045	1.22639	0.700299	1.28891	1.14449	1.04686	0.980352	0.78322	0.164133	0.263636	1.09223	0.984337	0.0522538	0.0625189	0.0856	0.1404	0.0643	0.1385	-0.0856	-0.1404	-0.0643	-0.1385	0.8947	0.6428	1.0279	0.8458	0.2498	0.4041	0.1166	0.2011	2	1
8119	Rems-Murr-Kreis	17.2792	20.5913	18.4067	21.2751	15.8302	17.7936	16.8717	18.3218	1.449	2.79767	1.53505	1.53505	16.5454	16.5454	19.8148	19.8148	0.733846	1.4346	0.749213	1.4603	1.12749	0.683739	1.04144	0.528191	0.08605	0.155548	1.11212	0.658037	0.0153671	0.0257018	0.1811	0.1053	0.1177	0.1118	-0.1811	-0.1053	-0.1177	-0.1118	0.8604	0.4229	0.9944	0.5462	0.2671	0.2609	0.1331	0.1376	3	2
8121	Heilbronn, Kreisfreie Stadt	17.3618	20.2054	18.2858	21.404	15.9195	17.7868	16.7705	18.6721	1.4423	2.41864	1.51535	1.51535	16.7233	16.7233	20.1159	20.1159	0.638454	1.20133	0.620829	1.2881	0.924065	1.1986	0.851016	0.885342	0.0730486	0.313263	0.941689	1.11183	-0.0176249	0.0867727	0.0922	0.1004	0.0882	0.1194	-0.0922	-0.1004	-0.0882	-0.1194	0.7588	0.785	0.8535	0.9925	0.1653	0.4136	0.0705	0.2061	3	2
8125	Heilbronn, Landkreis	16.7695	19.5104	17.8186	20.6098	15.4088	17.167	16.1293	17.7178	1.36064	2.34339	1.6894	1.6894	16.1047	16.1047	19.2701	19.2701	0.664757	1.17314	0.798424	1.33964	1.04918	1.09937	0.720426	0.550835	0.328759	0.548536	0.915517	0.932863	0.133668	0.166508	-0.1019	-0.147	-0.0218	0.0346	0.1019	0.147	0.0218	-0.0346	0.8223	0.6978	0.9373	0.8983	0.22691	0.40161	0.1119	0.2011	2	1
8126	Hohenlohekreis	17.0855	20.4692	17.9576	20.874	15.3985	17.6483	16.0869	17.862	1.68704	2.82089	1.87062	1.87062	16.2694	16.2694	19.3473	19.3473	0.816104	1.46106	0.907233	1.52669	0.872061	0.404814	0.688473	0.213673	0.183588	0.191141	0.780932	0.339182	0.0911287	0.0656314	0.0489	0.005	0.023	0.0426	-0.0489	-0.005	-0.023	-0.0426	0.6395	0.2087	0.7579	0.2966	0.2325	0.1961	0.1141	0.1082	2	1
8127	Schwäbisch Hall, Landkreis	16.6353	19.7614	17.6622	20.9651	14.9883	16.8472	15.8351	17.7427	1.64702	2.91421	1.82711	1.82711	15.7891	15.7891	19.3765	19.3765	0.846235	1.53968	0.907941	1.58858	1.02693	1.20367	0.846843	0.895567	0.180087	0.308104	0.965223	1.15478	0.0617065	0.0488935	0.138	0.1393	0.0954	0.1892	-0.138	-0.1393	-0.0954	-0.1892	0.7088	0.7563	0.8698	0.9656	0.3181	0.4474	0.1571	0.2381	2	1
8128	Main-Tauber-Kreis	17.2264	20.3814	18.0247	21.4792	15.6643	17.368	16.1494	18.1755	1.5621	3.01346	1.87531	1.87531	16.4225	16.4225	19.936	19.936	0.803853	1.59416	0.864074	1.54323	0.798323	1.09779	0.485113	0.807541	0.31321	0.290247	0.738101	1.14871	0.0602213	-0.0509255	-0.1072	0.0771	0.0429	0.2431	0.1072	-0.0771	-0.0429	-0.2431	0.5924	0.7304	0.6952	0.9057	0.206	0.3674	0.1031	0.1921	2	1
8135	Heidenheim, Landkreis	16.9905	20.2365	18.7985	21.1057	15.6274	17.6697	16.8679	17.8417	1.36317	2.56677	1.93057	1.93057	16.2879	16.2879	19.5344	19.5344	0.702695	1.33182	0.94331	1.57133	1.80794	0.869194	1.24053	0.171942	0.567405	0.697252	1.56732	0.629685	0.240615	0.239509	-0.1689	-0.3619	-0.0426	-0.0586	0.1689	0.3619	0.0426	0.0586	1.4094	0.5338	1.61	0.6882	0.39851	0.3354	0.198	0.181	2	1
8136	Ostalbkreis	16.6623	20.0235	17.7329	20.9932	15.1506	17.1785	16.0718	18.0499	1.51178	2.84499	1.66117	1.66117	15.8892	15.8892	19.6069	19.6069	0.773163	1.43482	0.787681	1.38632	1.0706	0.969759	0.921206	0.871441	0.149392	0.0983181	1.05608	1.01826	0.0145177	-0.0485017	0.0994	0.2877	0.1074	0.245	-0.0994	-0.2877	-0.1074	-0.245	0.8218	0.5837	0.9487	0.7732	0.2488	0.3861	0.1219	0.1965	2	1
8211	Baden-Baden, Kreisfreie Stadt	17.0767	19.8786	18.9976	21.9153	15.7005	17.4129	17.4693	18.9363	1.3762	2.46567	1.52829	1.52829	16.2627	16.2627	20.3465	20.3465	0.814008	1.41372	0.814489	1.56888	1.92094	2.03673	1.76885	1.52338	0.15209	0.513353	1.92046	1.88157	0.000481415	0.155163	0.1926	0.2658	0.1991	0.2864	-0.1926	-0.2658	-0.1991	-0.2864	1.5762	1.2576	1.7214	1.5952	0.3447	0.7792	0.1995	0.4416	3	2
8212	Karlsruhe, Kreisfreie Stadt	16.5997	19.7421	18.7192	21.8216	15.0069	16.9382	16.921	18.6081	1.5928	2.80392	1.79823	1.79823	15.7649	15.7649	20.2229	20.2229	0.834877	1.49396	0.876796	1.59865	2.11945	2.07944	1.91402	1.66992	0.205428	0.409521	2.07753	1.97476	0.0419189	0.104683	0.2636	0.3945	0.194	0.3398	-0.2636	-0.3945	-0.194	-0.3398	1.6504	1.2754	1.8836	1.6349	0.4691	0.804	0.2359	0.4445	3	2
8215	Karlsruhe, Landkreis	16.9414	19.8368	18.1654	20.9363	15.1636	16.6171	16.3082	17.5601	1.77779	3.21971	1.8572	1.8572	15.9534	15.9534	19.306	19.306	0.988022	1.75656	0.889444	1.63022	1.22407	1.09947	1.14466	0.942999	0.0794096	0.156469	1.32264	1.22581	-0.0985782	-0.126338	0.237	0.3328	0.2629	0.394	-0.237	-0.3328	-0.2629	-0.394	0.9077	0.6102	1.0597	0.8318	0.3164	0.4893	0.1643	0.2677	4	3
8216	Rastatt, Landkreis	17.0276	19.7732	18.3725	21.0429	15.4599	17.1528	16.666	17.959	1.56774	2.62043	1.70657	1.70657	16.1465	16.1465	19.4842	19.4842	0.881124	1.46142	0.843412	1.55871	1.3449	1.26963	1.20607	0.806173	0.138826	0.463461	1.38261	1.17234	-0.0377122	0.0972985	0.1657	0.0475	0.1983	0.1871	-0.1657	-0.0475	-0.1983	-0.1871	1.0404	0.7587	1.1843	0.9853	0.3045	0.5109	0.1606	0.2844	3	2
8221	Heidelberg, Kreisfreie Stadt	16.4578	20.5009	19.2223	21.7959	15.0561	17.6845	17.5674	18.8845	1.40161	2.81642	1.65491	1.65491	15.7396	15.7396	20.412	20.412	0.718189	1.35182	0.750248	1.38393	2.76457	1.295	2.51126	1.19995	0.253305	0.0950508	2.73251	1.26288	0.0320592	0.0321168	0.2829	0.3986	0.2253	0.2147	-0.2829	-0.3986	-0.2253	-0.2147	2.2284	0.8014	2.5072	1.0481	0.5362	0.4936	0.2573	0.2469	3	2
8222	Mannheim, Universitätsstadt, Kreisfreie Stadt	16.3163	19.6495	18.4137	21.0533	15.0339	16.9629	16.8261	18.0722	1.28237	2.6866	1.58756	1.58756	15.6575	15.6575	19.6869	19.6869	0.658798	1.34625	0.735339	1.3664	2.09741	1.40387	1.79222	1.10929	0.305198	0.294579	2.02087	1.38372	0.0765405	0.0201483	0.0894	0.2238	0.119	0.245	-0.0894	-0.2238	-0.119	-0.245	1.7028	0.8855	1.9019	1.1387	0.3946	0.5184	0.1955	0.2652	2	1
8225	Neckar-Odenwald-Kreis	16.2944	19.1313	17.5137	20.5359	14.5268	15.8632	15.1849	16.6599	1.76761	3.26809	2.32886	2.32886	15.3281	15.3281	18.593	18.593	0.966255	1.78569	1.14431	1.94284	1.21936	1.40462	0.6581	0.796735	0.561256	0.607886	1.0413	1.24747	0.178057	0.157151	-0.2036	-0.0748	0.0121	0.1361	0.2036	0.0748	-0.0121	-0.1361	0.8617	0.8715	1.0292	1.1113	0.35761	0.53311	0.1902	0.2933	2	1
8226	Rhein-Neckar-Kreis	16.753	19.8031	18.0245	20.9038	15.2446	16.9346	16.3744	17.8	1.50839	2.86852	1.65008	1.65008	15.9999	15.9999	19.4694	19.4694	0.753148	1.45234	0.756216	1.43434	1.27146	1.10066	1.12977	0.86544	0.141694	0.235218	1.26839	1.11866	0.00306795	-0.0180043	0.1188	0.1969	0.1215	0.2392	-0.1188	-0.1969	-0.1215	-0.2392	1.011	0.6685	1.1469	0.8795	0.2604	0.4321	0.1246	0.2212	2	1
8231	Pforzheim, Kreisfreie Stadt	17.1717	20.4703	18.1525	21.3689	15.3873	17.0089	16.0781	17.6733	1.78438	3.46143	2.07433	2.07433	16.1839	16.1839	19.5801	19.5801	0.9878	1.8569	0.982484	1.78876	0.980783	0.898546	0.690831	0.664375	0.289952	0.234171	0.986099	0.966686	-0.00531583	-0.0681403	0.0073	0.1948	0.163	0.3048	-0.0073	-0.1948	-0.163	-0.3048	0.6835	0.4696	0.8231	0.6619	0.2973	0.4289	0.1577	0.2366	2	1
8235	Calw, Landkreis	17.3562	20.07	18.495	21.6194	15.6906	17.0179	16.8454	18.4215	1.66561	3.05208	1.64961	1.64961	16.4537	16.4537	20.0417	20.0417	0.902524	1.64825	0.83265	1.57772	1.13884	1.54942	1.15483	1.40364	-0.0159969	0.145777	1.20871	1.61994	-0.0698736	-0.0705235	0.2776	0.4596	0.2062	0.4008	-0.2776	-0.4596	-0.2062	-0.4008	0.8772	0.944	1.0025	1.2191	0.2616	0.6054	0.1363	0.3303	5	3
8236	Enzkreis	17.1175	20.0762	18.4819	21.8724	15.2459	16.6352	16.4557	17.9478	1.87157	3.44096	2.02623	2.02623	16.0422	16.0422	19.9195	19.9195	1.07533	1.84497	1.01309	1.95286	1.3644	1.79621	1.20974	1.31256	0.154656	0.48365	1.42664	1.68832	-0.0622404	0.107888	0.2649	0.3337	0.2903	0.3375	-0.2649	-0.3337	-0.2903	-0.3375	0.9449	0.9789	1.1364	1.3509	0.4195	0.8173	0.228	0.4454	3	2
8237	Freudenstadt, Landkreis	16.1496	19.5911	18.3555	20.964	14.752	17.0511	16.6287	18.1195	1.39762	2.54006	1.72686	1.72686	15.415	15.415	19.5463	19.5463	0.734552	1.3439	0.86896	1.41771	2.20596	1.37286	1.87672	1.06842	0.329246	0.304438	2.07155	1.29906	0.134409	0.0738024	0.1233	0.1604	0.1021	0.1779	-0.1233	-0.1604	-0.1021	-0.1779	1.7534	0.908	1.9694	1.1212	0.4526	0.4648	0.2365	0.2517	2	1
8311	Freiburg im Breisgau, Kreisfreie Stadt	17.5824	20.4298	19.3131	21.7299	15.8635	17.5568	17.3125	18.8153	1.71892	2.87301	2.00064	2.00064	16.6072	16.6072	20.2311	20.2311	0.975241	1.61837	1.02802	1.49881	1.73069	1.30008	1.44898	1.25854	0.281713	0.0415363	1.67792	1.41964	0.0527753	-0.11956	0.171	0.401	0.2006	0.3711	-0.171	-0.401	-0.2006	-0.3711	1.278	0.8575	1.4773	1.0485	0.4527	0.4426	0.2534	0.2515	2	1
8315	Breisgau-Hochschwarzwald, Landkreis	17.8987	20.3203	19.5026	22.1189	16.1886	17.4239	17.7056	18.9554	1.71014	2.89646	1.79695	1.79695	16.9451	16.9451	20.5802	20.5802	0.953654	1.58192	0.879517	1.53876	1.60384	1.79858	1.51703	1.53148	0.0868073	0.267107	1.67797	1.84174	-0.0741367	-0.0431595	0.2842	0.3938	0.273	0.4076	-0.2842	-0.3938	-0.273	-0.4076	1.2328	1.1376	1.405	1.4342	0.371	0.6609	0.1989	0.3644	4	3
8316	Emmendingen, Landkreis	17.6069	20.0315	18.5161	21.1104	15.7876	16.9235	16.5388	17.7634	1.81935	3.10796	1.97728	1.97728	16.6278	16.6278	19.4251	19.4251	0.979084	1.64437	1.06351	1.68532	0.909126	1.07894	0.7512	0.839941	0.157927	0.238997	0.824698	1.03799	0.0844283	0.0409438	0.0108	0.2044	0.008	0.2024	-0.0108	-0.2044	-0.008	-0.2024	0.7404	0.6355	0.8167	0.8356	0.1687	0.4434	0.0924	0.2434	2	1
8317	Ortenaukreis	17.0612	20.216	18.4395	21.3527	15.2973	17.0453	16.5651	18.1705	1.76387	3.17072	1.87444	1.87444	16.1043	16.1043	19.8196	19.8196	0.95685	1.71983	0.899645	1.53308	1.37835	1.13666	1.26778	1.12519	0.110563	0.0114708	1.43555	1.3234	-0.057205	-0.186746	0.2874	0.4511	0.2598	0.4372	-0.2874	-0.4511	-0.2598	-0.4372	0.9804	0.674	1.1758	0.8862	0.3979	0.4626	0.2026	0.2504	4	3
8325	Rottweil, Landkreis	17.0025	20.1898	18.021	21.1524	15.4087	17.3367	16.2933	18.1972	1.59376	2.85309	1.72768	1.72768	16.1337	16.1337	19.5784	19.5784	0.868759	1.58368	0.907726	1.57405	1.01847	0.962643	0.884556	0.860535	0.133919	0.102108	0.979508	0.972267	0.0389666	-0.00962467	0.1446	0.2396	0.1095	0.2033	-0.1446	-0.2396	-0.1095	-0.2033	0.74	0.6209	0.87	0.769	0.2785	0.3417	0.1485	0.1936	2	1
8326	Schwarzwald-Baar-Kreis	16.9556	20.1683	18.2125	21.2144	15.3863	17.3013	16.6443	18.2894	1.56929	2.86703	1.56811	1.56811	16.119	16.119	19.7493	19.7493	0.836546	1.55829	0.787693	1.46502	1.25689	1.04607	1.25807	0.988115	-0.00118446	0.0579586	1.30574	1.13934	-0.048853	-0.0932668	0.2947	0.3523	0.199	0.3216	-0.2947	-0.3523	-0.199	-0.3216	0.9634	0.6358	1.1067	0.8178	0.2935	0.4103	0.1501	0.2283	5	3
8327	Tuttlingen, Landkreis	17.0625	20.0156	18.265	21.5448	15.7034	17.5665	16.662	18.593	1.35912	2.44913	1.60298	1.60298	16.3555	16.3555	20.03	20.03	0.707037	1.38213	0.831753	1.51482	1.20254	1.52921	0.958668	1.02652	0.243868	0.502691	1.07782	1.39652	0.124716	0.132693	0.0251	0.0347	0.0159	0.1665	-0.0251	-0.0347	-0.0159	-0.1665	0.9335	0.9918	1.0619	1.23	0.269	0.5374	0.1406	0.2992	2	1
8335	Konstanz, Landkreis	17.179	20.2524	18.7668	21.7672	15.6785	17.5184	17.1361	18.7546	1.50051	2.734	1.63071	1.63071	16.4093	16.4093	20.2372	20.2372	0.769649	1.39713	0.845229	1.53	1.58783	1.51471	1.45762	1.23616	0.130208	0.278551	1.51225	1.38184	0.0755797	0.132867	0.2368	0.2905	0.1147	0.1707	-0.2368	-0.2905	-0.1147	-0.1707	1.2208	0.9456	1.3975	1.2111	0.367	0.5691	0.1903	0.3036	3	2
8336	Lörrach, Landkreis	17.3109	20.1869	18.5284	21.6835	15.6641	17.1981	16.9836	18.583	1.64676	2.98874	1.54476	1.54476	16.4312	16.4312	20.0838	20.0838	0.879744	1.5646	0.788827	1.59972	1.21746	1.49666	1.31947	1.38488	-0.102006	0.111774	1.30838	1.46153	-0.0909176	0.0351276	0.3515	0.451	0.2241	0.2682	-0.3515	-0.451	-0.2241	-0.2682	0.9679	0.9338	1.0842	1.1933	0.2495	0.5628	0.1332	0.3033	5	3
8337	Waldshut, Landkreis	17.5519	20.687	18.8236	21.915	16.1346	17.9944	17.1024	18.7196	1.41733	2.69257	1.72123	1.72123	16.7643	16.7643	20.203	20.203	0.787566	1.55582	0.928047	1.71206	1.27172	1.22805	0.967819	0.725143	0.303898	0.502905	1.13124	1.07181	0.140481	0.156243	-0.0204	-0.1137	0.0233	0.069	0.0204	0.1137	-0.0233	-0.069	0.9882	0.8388	1.1079	1.0028	0.28351	0.38921	0.1638	0.2253	2	1
8415	Reutlingen, Landkreis	17.151	20.2642	18.6568	21.47	15.8244	17.8667	17.0754	18.6351	1.32654	2.39752	1.58142	1.58142	16.5216	16.5216	20.137	20.137	0.629377	1.15119	0.742612	1.33297	1.50586	1.20576	1.25097	0.768387	0.254885	0.437372	1.39262	1.02398	0.113235	0.18178	0.0396	0.0074	0.0209	0.0394	-0.0396	-0.0074	-0.0209	-0.0394	1.2114	0.761	1.3718	0.9845	0.2945	0.4448	0.1341	0.2212	2	1
8416	Tbingen, Landkreis	17.4074	20.5852	18.7114	21.7108	16.0144	18.0995	17.0334	18.7011	1.39302	2.48572	1.67796	1.67796	16.6986	16.6986	20.2783	20.2783	0.708767	1.26532	0.788004	1.43254	1.30398	1.1256	1.01904	0.601616	0.284933	0.523985	1.22474	0.958385	0.0792375	0.167216	-0.0343	-0.1609	0.0429	0.0143	0.0343	0.1609	-0.0429	-0.0143	1.0533	0.7625	1.1819	0.9441	0.25061	0.36311	0.1221	0.1815	2	1
8417	Zollernalbkreis	16.6253	20.0087	17.8811	21.5241	15.1083	17.226	16.3408	18.5033	1.51706	2.78277	1.54028	1.54028	15.8486	15.8486	20.0585	20.0585	0.776708	1.44815	0.800498	1.46558	1.25576	1.51534	1.23253	1.27735	0.0232277	0.237997	1.23197	1.49791	0.0237898	0.0174334	0.2631	0.3853	0.1278	0.3108	-0.2631	-0.3853	-0.1278	-0.3108	0.9694	0.8921	1.1042	1.1871	0.2863	0.6233	0.1516	0.3282	4	3
8421	Ulm, Universitätsstadt, Kreisfreie Stadt	17.2937	20.6374	18.5118	21.5895	15.8576	17.8863	16.8193	18.7631	1.43611	2.75114	1.69252	1.69252	16.4928	16.4928	20.2114	20.2114	0.800891	1.40936	0.865574	1.37807	1.21811	0.952009	0.961703	0.876825	0.256402	0.0751839	1.15342	0.983294	0.0646838	-0.0312846	-0.0051	0.1873	0.0689	0.1641	0.0051	-0.1873	-0.0689	-0.1641	0.9668	0.6895	1.0845	0.8192	0.25131	0.2625	0.1336	0.1328	2	1
8425	Alb-Donau-Kreis	16.9105	19.8859	18.1875	20.8612	15.5182	17.2938	16.5847	18.0273	1.39221	2.59201	1.60281	1.60281	16.1314	16.1314	19.398	19.398	0.779051	1.46012	0.840922	1.46316	1.27705	0.975302	1.06645	0.733444	0.210602	0.241858	1.21518	0.972264	0.061871	0.00303801	0.0995	0.1102	0.1066	0.1983	-0.0995	-0.1102	-0.1066	-0.1983	0.967	0.6232	1.1086	0.774	0.3101	0.3521	0.1685	0.2013	2	1
8426	Biberach, Landkreis	16.8788	20.4106	18.1547	21.0611	15.21	17.535	16.4398	18.1318	1.66882	2.87556	1.71492	1.71492	16.0144	16.0144	19.6034	19.6034	0.864352	1.46979	0.902949	1.4577	1.27588	0.650532	1.22978	0.596794	0.0460997	0.0537376	1.23728	0.662626	0.0385973	-0.0120943	0.2407	0.2075	0.1107	0.1526	-0.2407	-0.2075	-0.1107	-0.1526	0.9891	0.3893	1.1266	0.51	0.2868	0.2613	0.1493	0.1405	4	3
8435	Bodenseekreis	17.5275	20.5555	19.2308	21.5657	16.0079	17.7683	17.4576	18.496	1.51954	2.78726	1.77321	1.77321	16.6872	16.6872	19.973	19.973	0.840323	1.51967	0.905154	1.59272	1.70332	1.01017	1.44965	0.72769	0.253668	0.282484	1.63849	0.937123	0.0648311	0.0730504	0.1619	0.0807	0.1569	0.1272	-0.1619	-0.0807	-0.1569	-0.1272	1.2878	0.6469	1.4816	0.8099	0.4155	0.3632	0.2217	0.2003	2	1
8436	Ravensburg, Landkreis	17.1707	20.397	18.4529	21.0895	15.5288	17.5086	16.6126	17.9197	1.64183	2.88836	1.84027	1.84027	16.2939	16.2939	19.5208	19.5208	0.876783	1.52594	0.926926	1.56866	1.28218	0.692522	1.08373	0.411118	0.198448	0.281404	1.23204	0.649798	0.0501436	0.0427241	0.0937	-0.0005	0.1035	0.1079	-0.0937	0.0005	-0.1035	-0.1079	0.99	0.4116	1.1285	0.5419	0.2922	0.2809	0.1537	0.1507	2	1
8437	Sigmaringen, Landkreis	16.467	19.7737	18.5929	21.2064	14.9884	16.9412	16.8291	18.2323	1.47857	2.83256	1.76383	1.76383	15.6471	15.6471	19.7655	19.7655	0.81983	1.45622	0.899923	1.44082	2.12592	1.43263	1.84067	1.29109	0.285255	0.141541	2.04583	1.44803	0.0800935	-0.0153968	0.2586	0.4254	0.2208	0.3123	-0.2586	-0.4254	-0.2208	-0.3123	1.5821	0.8657	1.825	1.1357	0.5439	0.5669	0.3009	0.2969	2	1
9161	Ingolstadt	16.8807	19.7242	18.0993	21.0595	15.1993	16.4678	16.4493	17.9542	1.68138	3.25645	1.65003	1.65003	15.9277	15.9277	19.5021	19.5021	0.952999	1.74842	0.808375	1.55737	1.21858	1.33525	1.24993	1.48644	-0.0313501	-0.151192	1.36321	1.5263	-0.144624	-0.191053	0.2547	0.5751	0.2616	0.4197	-0.2547	-0.5751	-0.2616	-0.4197	0.9952	0.9114	1.1016	1.1066	0.2234	0.4239	0.117	0.2287	5	3
9162	München, Landeshauptstadt	17.1133	20.5068	18.518	21.9176	15.6219	17.7149	16.9335	19.0126	1.49146	2.7919	1.58457	1.58457	16.3625	16.3625	20.5837	20.5837	0.750848	1.3766	0.722322	1.33386	1.40471	1.41079	1.31159	1.29772	0.0931168	0.113075	1.43323	1.45353	-0.028526	-0.0427389	0.1978	0.3795	0.1696	0.2918	-0.1978	-0.3795	-0.1696	-0.2918	1.1138	0.9182	1.2636	1.1617	0.2909	0.4926	0.1411	0.2491	4	3
9163	Rosenheim	17.5379	21.2644	18.4661	22.6306	15.9561	18.0014	16.9848	19.7223	1.58183	3.26304	1.48134	1.48134	16.7867	16.7867	21.4372	21.4372	0.751137	1.46633	0.622409	1.19335	0.928267	1.36617	1.02875	1.72094	-0.100483	-0.354778	1.05699	1.63915	-0.128728	-0.272982	0.2823	0.7718	0.2093	0.4625	-0.2823	-0.7718	-0.2093	-0.4625	0.7465	0.9492	0.8477	1.1767	0.1818	0.417	0.0806	0.1895	5	3
9171	Altötting, Landkreis	16.7315	19.5196	17.4601	20.6257	14.9611	16.1687	15.7481	17.4071	1.7704	3.35086	1.71191	1.71191	15.7277	15.7277	19.0184	19.0184	1.00375	1.90344	0.869912	1.60726	0.728573	1.10608	0.787066	1.23839	-0.0584927	-0.132317	0.862415	1.40226	-0.133843	-0.296184	0.2251	0.4365	0.2233	0.4622	-0.2251	-0.4365	-0.2233	-0.4622	0.562	0.8018	0.6391	0.94	0.1666	0.3042	0.0895	0.166	5	3
9172	Berchtesgadener Land, Landkreis	18.3691	20.4067	18.699	20.9837	16.9268	17.7703	17.235	18.5351	1.44231	2.63643	1.46401	1.46401	17.6359	17.6359	19.9066	19.9066	0.733269	1.2644	0.654993	1.07707	0.329895	0.576952	0.308193	0.764795	0.0217018	-0.187843	0.408172	0.764283	-0.0782769	-0.187331	0.0357	0.3933	0.1056	0.2855	-0.0357	-0.3933	-0.1056	-0.2855	0.2724	0.3715	0.3025	0.4788	0.0574	0.2054	0.0274	0.0982	3	2
9173	Bad Tölz-Wolfratshausen, Landkreis	18.444	20.4223	19.2464	21.7645	16.9992	18.0037	17.6791	18.8754	1.44485	2.4186	1.56726	1.56726	17.7198	17.7198	20.3669	20.3669	0.724231	1.206	0.779476	1.39755	0.802383	1.34214	0.679974	0.871716	0.12241	0.470428	0.747138	1.1506	0.055245	0.191546	0.0374	-0.0023	0.0239	0.0452	-0.0374	0.0023	-0.0239	-0.0452	0.6426	0.874	0.7232	1.1054	0.1598	0.46821	0.0792	0.2368	2	1
9174	Dachau, Landkreis	16.361	19.3029	17.3353	20.2167	14.897	16.4781	15.5144	17.1383	1.46395	2.8248	1.82092	1.82092	15.605	15.605	18.6923	18.6923	0.756015	1.51061	0.867516	1.52434	0.974356	0.913778	0.61738	0.660173	0.356976	0.253605	0.862855	0.900044	0.111501	0.0137339	-0.0644	0.0407	0.0352	0.1436	0.0644	-0.0407	-0.0352	-0.1436	0.6817	0.6195	0.8276	0.7564	0.2926	0.2943	0.1467	0.1574	2	1
9175	Ebersberg, Landkreis	17.7725	19.9018	18.6301	20.6486	15.9212	16.7787	17.0226	17.6057	1.85128	3.1231	1.60745	1.60745	16.8244	16.8244	19.0701	19.0701	0.948096	1.73113	0.763537	1.57855	0.857574	0.746828	1.1014	0.827059	-0.243828	-0.0802307	1.04213	0.899404	-0.184559	-0.152576	0.4449	0.3893	0.28	0.3243	-0.4449	-0.3893	-0.28	-0.3243	0.6565	0.4377	0.7621	0.5751	0.201	0.3091	0.0955	0.1717	5	3
9176	Eichstätt, Landkreis	16.768	19.6463	18.1846	20.8938	14.9267	16.1553	16.361	17.5399	1.8413	3.49099	1.82357	1.82357	15.6626	15.6626	19.1987	19.1987	1.10539	1.96364	0.907163	1.69501	1.41663	1.24747	1.43436	1.38459	-0.017724	-0.137114	1.61486	1.5161	-0.198229	-0.268623	0.3989	0.7226	0.4117	0.5921	-0.3989	-0.7226	-0.4117	-0.5921	1.0355	0.6619	1.2031	0.924	0.3811	0.5855	0.2135	0.3235	5	3
9177	Erding, Landkreis	16.9355	19.7425	18.0419	20.9187	15.6797	17.2567	16.5958	18.2945	1.25577	2.48588	1.44604	1.44604	16.302	16.302	19.5886	19.5886	0.633522	1.49865	0.732173	1.33007	1.1064	1.17617	0.916126	1.03787	0.190275	0.138308	1.00775	1.34475	0.0986506	-0.168578	0.0267	0.3007	0.011	0.4281	-0.0267	-0.3007	-0.011	-0.4281	0.8894	0.7371	0.9967	0.9167	0.217	0.4391	0.1097	0.2595	2	1
9178	Freising, Landkreis	17.681	20.4486	18.2356	20.826	16.2008	17.7755	16.6853	18.0539	1.48015	2.67311	1.55032	1.55032	16.8942	16.8942	19.4587	19.4587	0.786743	1.40415	0.74197	1.36731	0.554592	0.377398	0.48443	0.278456	0.0701618	0.0989418	0.599365	0.414243	-0.0447726	-0.0368454	-0.0304	0.0488	0.0656	0.1151	0.0304	-0.0488	-0.0656	-0.1151	0.5148	0.2297	0.5338	0.2991	0.0398	0.1477	0.0208	0.0783	2	1
9179	Fürstenfeldbruck, Landkreis	18.3464	21.0982	18.8737	21.5114	16.6534	17.6431	17.1956	18.0568	1.69305	3.45507	1.67812	1.67812	17.5256	17.5256	19.8465	19.8465	0.82088	1.7057	0.801432	1.66488	0.527271	0.413206	0.542202	0.413689	-0.0149307	-0.000482559	0.54672	0.454023	-0.0194485	-0.0408169	0.0925	0.1601	0.0564	0.1217	-0.0925	-0.1601	-0.0564	-0.1217	0.4498	0.2536	0.4903	0.3324	0.0775	0.1596	0.0369	0.0808	5	3
9180	Garmisch-Partenkirchen, Landkreis	17.4519	20.1413	18.7426	20.732	16.1062	17.6528	17.0659	17.989	1.34571	2.4885	1.67677	1.67677	16.7926	16.7926	19.2944	19.2944	0.659359	1.19148	0.854585	1.43768	1.29069	0.590757	0.959629	0.336212	0.331059	0.254545	1.09546	0.344554	0.195226	0.246203	-0.0925	-0.051	-0.0775	-0.1413	0.0925	0.051	0.0775	0.1413	1.0522	0.3872	1.173	0.4859	0.23851	0.2035	0.1177	0.1049	2	1
9181	Landsberg am Lech, Landkreis	17.4794	20.4655	19.4129	21.1871	15.9654	17.6696	17.6873	18.3487	1.51392	2.79591	1.72566	1.72566	16.6326	16.6326	19.7773	19.7773	0.846736	1.53274	0.824573	1.40981	1.93356	0.721666	1.72183	0.679176	0.211735	0.04249	1.95573	0.844593	-0.0221625	-0.122927	0.2166	0.2254	0.2457	0.2702	-0.2166	-0.2254	-0.2457	-0.2702	1.5052	0.4538	1.71	0.5744	0.4284	0.2679	0.2235	0.1472	2	1
9182	Miesbach, Landkreis	17.3793	20.3288	18.7869	21.5617	16.2049	18.0216	17.3189	18.7917	1.1744	2.30716	1.46798	1.46798	16.8302	16.8302	20.2494	20.2494	0.549092	1.05438	0.602841	1.3123	1.40754	1.23291	1.11395	0.770092	0.293585	0.462814	1.35379	0.97499	0.0537489	0.257916	-0.0453	-0.0174	0.0567	-0.043	0.0453	0.0174	-0.0567	0.043	1.1592	0.7875	1.2971	1.018	0.24831	0.44541	0.1104	0.21491	2	1
9183	Mühldorf a.Inn, Landkreis	16.5913	18.8796	16.9461	20.2416	14.8246	15.7837	15.1502	17.1185	1.76671	3.09588	1.7959	1.7959	15.5755	15.5755	18.6705	18.6705	1.01581	1.76327	0.81959	1.57114	0.354795	1.36201	0.32561	1.33484	0.0291853	0.0271702	0.551018	1.55414	-0.196222	-0.192135	0.0953	0.4941	0.2606	0.4928	-0.0953	-0.4941	-0.2606	-0.4928	0.2304	0.8407	0.2904	1.0613	0.1244	0.5213	0.0644	0.3007	3	2
9184	München, Landkreis	18.3111	19.9367	19.2403	21.0292	16.5054	16.9014	17.4559	17.7817	1.80569	3.03531	1.78433	1.78433	17.2859	17.2859	19.3553	19.3553	1.02512	1.64167	0.895996	1.67392	0.929207	1.09246	0.950567	0.880331	-0.0213604	0.212133	1.05833	1.06021	-0.129127	0.0322527	0.25	0.2479	0.2529	0.2214	-0.25	-0.2479	-0.2529	-0.2214	0.7005	0.6325	0.8054	0.8389	0.2287	0.46	0.1238	0.2536	5	3
9185	Neuburg-Schrobenhausen, Landkreis	16.0905	19.7571	16.6782	20.5307	14.3179	16.5314	15.1049	17.2747	1.77261	3.22575	1.57324	1.57324	14.994	14.994	18.8215	18.8215	1.09653	1.88621	0.836252	1.70926	0.587631	0.773623	0.787004	0.743366	-0.199372	0.0302563	0.847909	0.950571	-0.260278	-0.176949	0.3435	0.3692	0.3429	0.4091	-0.3435	-0.3692	-0.3429	-0.4091	0.4435	0.3742	0.505	0.5415	0.1441	0.3994	0.0826	0.2322	5	3
9186	Pfaffenhofen a.d.Ilm, Landkreis	16.3811	19.5163	17.612	20.9059	14.8316	16.3354	16.2107	17.8275	1.54958	3.18097	1.40136	1.40136	15.4364	15.4364	19.1941	19.1941	0.944699	1.94805	0.763849	1.71186	1.23089	1.38959	1.37911	1.49213	-0.14822	-0.102547	1.41174	1.62578	-0.18085	-0.236196	0.4608	0.7219	0.3646	0.622	-0.4608	-0.7219	-0.3646	-0.622	0.9183	0.7702	1.0472	1.0037	0.3126	0.6194	0.1837	0.3858	5	3
9187	Rosenheim, Landkreis	17.1264	19.5949	17.9427	20.5395	15.5824	16.7226	16.4176	17.6147	1.544	2.87228	1.52517	1.52517	16.3537	16.3537	19.1595	19.1595	0.77271	1.49554	0.708572	1.37997	0.816313	0.944618	0.835142	0.892061	-0.0188293	0.052557	0.880451	1.06019	-0.064138	-0.115575	0.1905	0.2834	0.1465	0.2897	-0.1905	-0.2834	-0.1465	-0.2897	0.6447	0.6087	0.734	0.7705	0.1716	0.3359	0.0823	0.1741	5	3
9188	Starnberg, Landkreis	19.2622	21.3734	20.0131	22.012	17.5118	17.9602	18.3809	18.7562	1.75038	3.41322	1.63215	1.63215	18.3021	18.3021	20.3746	20.3746	0.960084	1.70744	0.801763	1.63732	0.750845	0.638542	0.869076	0.795952	-0.118231	-0.15741	0.909165	0.708666	-0.15832	-0.0701235	0.2541	0.3989	0.2297	0.1961	-0.2541	-0.3989	-0.2297	-0.1961	0.615	0.397	0.6795	0.5125	0.1359	0.2415	0.0713	0.126	5	3
9189	Traunstein, Landkreis	17.3052	20.3682	18.5253	21.3498	15.8064	17.567	16.9913	18.5243	1.49876	2.80121	1.534	1.534	16.5587	16.5587	20.0359	20.0359	0.746471	1.39654	0.727596	1.31397	1.22014	0.981609	1.18491	0.957273	0.0352364	0.0243359	1.23902	1.06418	-0.0188748	-0.0825724	0.2124	0.3577	0.1409	0.2777	-0.2124	-0.3577	-0.1409	-0.2777	0.9725	0.5996	1.0981	0.7865	0.2476	0.382	0.122	0.1951	4	3
9190	Weilheim-Schongau, Landkreis	16.8434	20.3526	17.8542	20.9443	15.427	17.6511	16.3011	18.0979	1.41636	2.70159	1.553	1.553	16.1152	16.1152	19.5928	19.5928	0.728186	1.3439	0.704985	1.35151	1.01077	0.591623	0.874124	0.4468	0.136647	0.144823	1.03397	0.584008	-0.0232005	0.007615	0.0397	0.0198	0.1095	0.0748	-0.0397	-0.0198	-0.1095	-0.0748	0.8344	0.427	0.9245	0.5092	0.1764	0.1646	0.0863	0.0824	2	1
9261	Landshut	17.3552	19.8908	18.0321	20.9089	15.3595	16.7997	16.0656	17.7298	1.99568	3.09108	1.96649	1.96649	16.258	16.258	19.2538	19.2538	1.09719	1.46019	1.04051	1.65505	0.676838	1.0181	0.706028	0.930099	-0.0291901	0.0879955	0.733518	0.823243	-0.0566801	0.194852	0.2009	0.3022	0.146	0.0039	-0.2009	-0.3022	-0.146	-0.0039	0.5052	0.6279	0.5875	0.8194	0.1717	0.3902	0.0893	0.1987	5	3
9262	Passau	16.6758	19.8736	17.6949	21.3753	14.4616	15.4978	14.8065	16.0827	2.21423	4.37585	2.88834	2.88834	15.3669	15.3669	18.3681	18.3681	1.30895	2.55097	1.65577	3.0072	1.01905	1.50171	0.344934	0.584938	0.674115	0.916777	0.672231	1.04549	0.346818	0.45623	-0.425	-0.1044	-0.2007	0.0393	0.425	0.1044	0.2007	-0.0393	0.77	0.6893	0.873	1.0062	0.24911	0.81241	0.1461	0.4956	2	1
9263	Straubing	15.6162	18.5837	16.5891	20.0883	13.9465	15.6605	14.4298	16.3205	1.66978	2.92324	2.15935	2.15935	14.7634	14.7634	18.2272	18.2272	0.852833	1.53214	1.03376	1.86107	0.972886	1.50456	0.483311	0.659997	0.489575	0.84456	0.791958	1.17562	0.180928	0.328933	-0.2629	-0.1581	-0.0652	0.0373	0.2629	0.1581	0.0652	-0.0373	0.7463	0.8181	0.8571	1.1383	0.2266	0.68641	0.1158	0.3663	2	1
9271	Deggendorf, Landkreis	16.1103	19.3888	17.1477	19.9798	13.9826	15.2504	14.7283	15.8897	2.12766	4.1384	2.41947	2.41947	15.0095	15.0095	17.8302	17.8302	1.10077	2.11623	1.22285	2.14967	1.03746	0.591084	0.745643	0.639306	0.291816	-0.0482225	0.915387	0.557647	0.122072	0.0334364	0.0239	0.2492	0.0424	0.0731	-0.0239	-0.2492	-0.0424	-0.0731	0.7217	0.3901	0.873	0.4846	0.3157	0.201	0.1645	0.1065	2	1
9272	Freyung-Grafenau, Landkreis	15.7348	19.9497	16.6911	20.4383	13.6626	15.4366	13.7271	15.0574	2.07228	4.51309	2.96398	2.96398	14.6093	14.6093	17.4273	17.4273	1.12557	2.39811	1.72243	3.01096	0.956266	0.488605	0.0645685	-0.379169	0.891698	0.867775	0.359412	-0.124251	0.596855	0.612857	-0.6227	-0.5426	-0.4417	-0.4158	0.6227	0.5426	0.4417	0.4158	0.6873	0.1634	0.8011	0.2915	0.269	0.3252	0.1551	0.1971	2	1
9273	Kelheim, Landkreis	16.2143	19.3048	17.0719	20.1339	14.637	16.3251	15.2485	16.8198	1.57724	2.97964	1.82335	1.82335	15.3939	15.3939	18.4192	18.4192	0.820427	1.58205	0.971102	1.71477	0.857586	0.829168	0.611476	0.49473	0.24611	0.334438	0.706911	0.696449	0.150675	0.13272	-0.0416	0.002	-0.0382	0.048	0.0416	-0.002	0.0382	-0.048	0.6531	0.4927	0.7451	0.6484	0.2045	0.3365	0.1125	0.1807	2	1
9274	Landshut, Landkreis	16.6804	19.3585	17.4155	20.9759	15.1495	16.3437	15.8427	17.684	1.5309	3.01479	1.57275	1.57275	15.873	15.873	19.2332	19.2332	0.807474	1.62552	0.768915	1.74269	0.735035	1.61732	0.693179	1.34021	0.0418558	0.277115	0.773594	1.50015	-0.0385593	0.117171	0.0465	0.4039	0.0836	0.2639	-0.0465	-0.4039	-0.0836	-0.2639	0.6467	0.9363	0.69	1.2363	0.0884	0.681	0.045	0.3811	4	3
9275	Passau, Landkreis	16.4702	19.9152	17.4726	21.2086	14.5078	16.3262	15.0011	16.5067	1.96236	3.58901	2.4715	2.4715	15.3527	15.3527	18.5714	18.5714	1.11746	2.03815	1.41806	2.6372	1.00239	1.29341	0.493246	0.180548	0.50914	1.11286	0.701787	0.694356	0.300599	0.59905	-0.2438	-0.5437	-0.1449	-0.2575	0.2438	0.5437	0.1449	0.2575	0.737	0.7242	0.8467	0.9518	0.26541	0.56921	0.1557	0.34161	2	1
9276	Regen, Landkreis	15.3097	18.781	16.138	19.9296	13.4089	15.0461	14.0342	15.8435	1.90074	3.73486	2.10379	2.10379	14.2742	14.2742	17.864	17.864	1.03551	2.04467	1.01187	2.06559	0.828329	1.14859	0.625275	0.797362	0.203054	0.351232	0.851969	1.12767	-0.0236396	0.0209251	-0.0206	0.2218	0.1194	0.3151	0.0206	-0.2218	-0.1194	-0.3151	0.6459	0.5755	0.7326	0.8126	0.1825	0.5731	0.0958	0.336	2	1
9277	Rottal-Inn, Landkreis	16.6496	19.3058	17.0837	20.4983	14.5623	15.7393	14.6699	16.3216	2.08722	3.56656	2.41386	2.41386	15.4761	15.4761	18.5473	18.5473	1.17345	1.99812	1.14512	1.95101	0.434172	1.19251	0.107531	0.582319	0.326641	0.610188	0.462497	1.23962	-0.0283256	-0.0471104	-0.2436	-0.0242	0.0708	0.3681	0.2436	0.0242	-0.0708	-0.3681	0.3512	0.6065	0.3917	0.8715	0.083	0.58601	0.0424	0.321	2	1
9278	Straubing-Bogen, Landkreis	16.6532	18.8456	17.4914	19.9464	14.9587	15.9947	15.5292	16.8635	1.69445	2.85097	1.96226	1.96226	15.8234	15.8234	18.3955	18.3955	0.829783	1.43471	0.930354	1.55091	0.838257	1.10075	0.570456	0.868858	0.267801	0.231892	0.737686	0.98455	0.100571	0.1162	-0.101	0.2321	-0.0205	0.1324	0.101	-0.2321	0.0205	-0.1324	0.6715	0.6367	0.7582	0.8521	0.1668	0.464	0.08	0.2486	2	1
9279	Dingolfing-Landau, Landkreis	16.0794	18.8569	17.8132	20.0861	14.1906	15.4324	15.7675	16.7408	1.88883	3.42457	2.04572	2.04572	15.1512	15.1512	18.4531	18.4531	0.928199	1.74355	0.999275	1.633	1.73381	1.2292	1.57693	1.30845	0.156886	-0.0792465	1.66274	1.33975	0.0710756	-0.110547	0.3342	0.6211	0.1667	0.4009	-0.3342	-0.6211	-0.1667	-0.4009	1.2428	0.6874	1.4961	0.9389	0.491	0.5418	0.2378	0.2903	4	3
9361	Amberg	17.0442	20.3282	17.3406	20.7831	15.0768	16.7498	15.4336	17.2874	1.96743	3.5784	1.90698	1.90698	15.9154	15.9154	18.8523	18.8523	1.12886	1.8459	1.01961	1.93081	0.296366	0.454842	0.356822	0.537529	-0.0604563	-0.0826874	0.405614	0.369933	-0.109248	0.084909	0.2213	0.1937	0.2004	-0.0247	-0.2213	-0.1937	-0.2004	0.0247	0.1355	0.3439	0.2052	0.3946	0.1609	0.111	0.0911	0.0602	5	3
9362	Regensburg	16.7046	19.9025	17.7738	21.0069	15.0366	16.9321	16.0178	17.9102	1.668	2.97042	1.75603	1.75603	15.8327	15.8327	19.3953	19.3953	0.871957	1.49922	0.873158	1.61161	1.0692	1.10439	0.981167	0.97817	0.0880337	0.126225	1.068	0.992007	0.0012014	0.112388	0.1551	0.2805	0.127	0.1033	-0.1551	-0.2805	-0.127	-0.1033	0.8261	0.6976	0.941	0.8887	0.2431	0.4068	0.1282	0.2157	4	3
9363	Weiden i.d.OPf.	15.7695	19.1183	17.0323	20.0657	14.3308	16.2389	14.9877	16.5202	1.43879	2.87931	2.04469	2.04469	14.9678	14.9678	18.4046	18.4046	0.801727	1.59423	1.03412	1.66103	1.2628	0.94742	0.656898	0.281263	0.605899	0.666157	1.0304	0.880627	0.232394	0.0667927	-0.3351	-0.3142	-0.0897	0.1267	0.3351	0.3142	0.0897	-0.1267	0.992	0.5955	1.1201	0.754	0.27081	0.3519	0.1427	0.1935	2	1
9371	Amberg-Sulzbach, Landkreis	16.4158	19.1045	17.6513	20.1639	14.6524	16.0787	16.0645	17.1088	1.76336	3.02587	1.58684	1.58684	15.4897	15.4897	18.5617	18.5617	0.926076	1.70904	0.774253	1.60226	1.23558	1.05939	1.4121	1.03013	-0.17652	0.0292625	1.38741	1.16617	-0.151823	-0.106778	0.4325	0.4623	0.285	0.3926	-0.4325	-0.4623	-0.285	-0.3926	0.9796	0.5679	1.1024	0.7736	0.256	0.4915	0.1331	0.2858	5	3
9372	Cham, Landkreis	15.9737	18.9895	17.0003	20.0463	14.1538	15.6638	14.7919	16.3005	1.81989	3.32567	2.20839	2.20839	15.0569	15.0569	18.1121	18.1121	0.91676	1.73725	1.09948	1.93419	1.02664	1.05675	0.63814	0.636715	0.388498	0.420033	0.843914	0.859807	0.182724	0.196941	-0.0521	0.0563	-0.011	0.0675	0.0521	-0.0563	0.011	-0.0675	0.6902	0.5804	0.8549	0.7923	0.33641	0.4763	0.1717	0.2644	2	1
9373	Neumarkt i.d.OPf., Landkreis	16.3585	19.6746	17.1552	20.6096	14.5698	16.3879	15.3201	17.0989	1.78868	3.28679	1.83506	1.83506	15.4303	15.4303	18.7527	18.7527	0.928196	1.69913	0.926643	1.85686	0.796738	0.934927	0.750361	0.711006	0.0463762	0.223921	0.79829	0.777203	-0.00155278	0.157724	0.1447	0.2232	0.1032	0.0928	-0.1447	-0.2232	-0.1032	-0.0928	0.6056	0.4878	0.6951	0.6845	0.1911	0.4471	0.1017	0.2505	4	3
9374	Neustadt a.d.Waldnaab, Landkreis	15.5061	18.9208	17.0324	19.6328	13.8543	15.6252	14.9003	15.8188	1.65178	3.29555	2.13206	2.13206	14.7127	14.7127	17.7598	17.7598	0.793454	1.74066	1.07383	1.87293	1.52628	0.712021	1.04599	0.193626	0.480284	0.518394	1.2459	0.579749	0.280381	0.132272	-0.0651	-0.2086	-0.0698	0.04	0.0651	0.2086	0.0698	-0.04	1.1111	0.4023	1.3157	0.5398	0.41521	0.3097	0.2106	0.1723	2	1
9375	Regensburg, Landkreis	16.3971	19.4437	17.1466	20.3353	14.6365	16.3011	15.328	16.9612	1.76069	3.14258	1.81861	1.81861	15.535	15.535	18.6189	18.6189	0.862178	1.63459	0.891239	1.71633	0.749485	0.891588	0.691568	0.660103	0.0579166	0.231485	0.720425	0.809849	0.0290603	0.0817392	0.1184	0.148	0.0588	0.1242	-0.1184	-0.148	-0.0588	-0.1242	0.5732	0.5121	0.6616	0.6856	0.1763	0.3795	0.0879	0.206	4	3
9376	Schwandorf, Landkreis	15.8233	19.066	16.5498	20.408	14.0347	15.6219	14.7901	16.5492	1.78856	3.44413	1.75974	1.75974	14.8951	14.8951	18.4386	18.4386	0.928187	1.80089	0.839703	1.96942	0.726541	1.34198	0.755358	0.927279	-0.0288172	0.414704	0.815025	1.17346	-0.0884842	0.168521	0.1608	0.2933	0.1553	0.2248	-0.1608	-0.2933	-0.1553	-0.2248	0.5945	0.634	0.6597	0.9487	0.132	0.708	0.0668	0.3933	5	3
9377	Tirschenreuth, Landkreis	15.1581	18.6123	16.6146	20.1729	13.6389	15.7665	14.8342	16.4192	1.51928	2.84578	1.78037	1.78037	14.344	14.344	18.2806	18.2806	0.814136	1.54719	0.838199	1.8923	1.45647	1.56061	1.19538	0.652682	0.261089	0.907926	1.43241	1.2155	0.0240621	0.345109	0.1162	-0.0565	0.1747	0.1379	-0.1162	0.0565	-0.1747	-0.1379	1.0792	0.7092	1.2577	1.0776	0.3773	0.85141	0.1988	0.483	2	1
9461	Bamberg	16.3204	19.6943	17.4112	20.613	14.6814	16.7733	15.7545	17.4699	1.63898	2.921	1.65665	1.65665	15.4087	15.4087	18.8442	18.8442	0.911727	1.71053	0.880279	1.76883	1.09078	0.91873	1.07311	0.696562	0.0176706	0.222168	1.12222	0.860433	-0.0314482	0.0582968	0.2575	0.1893	0.1765	0.1927	-0.2575	-0.1893	-0.1765	-0.1927	0.8156	0.5073	0.9457	0.6677	0.2752	0.4115	0.1451	0.251	4	3
9462	Bayreuth	16.6696	20.2377	17.5342	20.5006	14.8167	16.9691	15.6686	17.4647	1.85295	3.26858	1.86557	1.86557	15.6167	15.6167	18.9882	18.9882	1.05296	1.65236	0.927284	1.51239	0.864594	0.262968	0.851975	0.49559	0.0126181	-0.232622	0.990267	0.402943	-0.125674	-0.139975	0.1671	0.3401	0.2235	0.1978	-0.1671	-0.3401	-0.2235	-0.1978	0.6849	0.1555	0.7668	0.2052	0.1797	0.1074	0.0978	0.0578	4	3
9463	Coburg	16.9378	21.0652	17.7045	20.5784	15.1169	16.9318	15.5458	16.7901	1.82092	4.13342	2.15868	2.15868	15.8938	15.8938	18.7092	18.7092	1.04403	2.23106	1.04949	1.86921	0.766659	-0.486862	0.428905	-0.141756	0.337753	-0.345106	0.761202	-0.125009	0.00545718	-0.361853	-0.1414	0.1243	0.0973	0.2399	0.1414	-0.1243	-0.0973	-0.2399	0.5703	-0.266	0.6639	-0.3649	0.1963	-0.2208	0.1028	-0.122	2	1
9464	Hof	16.1273	18.9087	15.9785	20.4293	14.2682	15.5996	13.9272	16.1997	1.85909	3.30902	2.05126	2.05126	15.0816	15.0816	18.4397	18.4397	1.04562	1.7844	1.00837	1.98956	-0.14875	1.52062	-0.340921	0.600034	0.192171	0.920587	-0.111506	1.31547	-0.0372442	0.205155	-0.2537	-0.0708	0.0026	0.2617	0.2537	0.0708	-0.0026	-0.2617	-0.0872	0.6709	-0.1141	1.0538	-0.0616	0.84971	-0.0346	0.4668	6	6
9471	Bamberg, Landkreis	15.8887	18.943	16.7739	19.8504	14.2286	16.0597	15.0619	16.5654	1.66009	2.88336	1.71202	1.71202	14.9404	14.9404	18.055	18.055	0.948205	1.674	0.877448	1.79541	0.885283	0.907387	0.833356	0.505684	0.0519266	0.401703	0.95604	0.785984	-0.0707578	0.121403	0.151	0.0288	0.1824	0.1399	-0.151	-0.0288	-0.1824	-0.1399	0.6824	0.4769	0.7736	0.6461	0.2029	0.4305	0.1117	0.2613	4	3
9472	Bayreuth, Landkreis	16.0411	19.425	16.5999	20.0013	13.9879	15.6598	14.6301	16.5092	2.0532	3.76517	1.96979	1.96979	14.9296	14.9296	18.1914	18.1914	1.11144	2.07599	0.967323	1.80983	0.558853	0.576298	0.642268	0.849424	-0.083415	-0.273127	0.702971	0.842459	-0.144117	-0.266161	0.1952	0.6262	0.2027	0.4719	-0.1952	-0.6262	-0.2027	-0.4719	0.4471	0.2233	0.5002	0.3706	0.1117	0.353	0.0586	0.2057	5	3
9473	Coburg, Landkreis	16.2595	19.3764	17.223	20.9625	14.3787	16.0785	15.3092	17.2871	1.88072	3.29786	1.91379	1.91379	15.2531	15.2531	19.1903	19.1903	1.00638	1.81746	0.876798	1.77219	0.963535	1.58608	0.930463	1.2086	0.0330725	0.377478	1.09312	1.63135	-0.129583	-0.0452668	0.2002	0.3948	0.252	0.4935	-0.2002	-0.3948	-0.252	-0.4935	0.7302	0.8138	0.8411	1.1378	0.2333	0.7723	0.1224	0.4483	4	3
9474	Forchheim, Landkreis	16.6381	19.2876	17.4574	20.373	14.7972	16.1648	15.7107	16.974	1.84094	3.12286	1.74665	1.74665	15.6562	15.6562	18.6169	18.6169	0.981953	1.72662	0.883442	1.75606	0.819267	1.08535	0.913555	0.809278	-0.0942879	0.276075	0.917779	1.05592	-0.0985115	0.0294376	0.2685	0.2034	0.1902	0.2424	-0.2685	-0.2034	-0.1902	-0.2424	0.645	0.6058	0.7276	0.8135	0.1742	0.4795	0.0917	0.2718	5	3
9475	Hof, Landkreis	15.6524	19.0738	16.4981	20.2998	14.041	15.8194	14.8067	16.8262	1.61138	3.25449	1.69138	1.69138	14.7957	14.7957	18.4457	18.4457	0.856712	1.77056	0.809936	1.85416	0.84569	1.22597	0.765691	1.00687	0.079999	0.219106	0.892466	1.14237	-0.0467763	0.0835976	0.1263	0.2839	0.1546	0.2133	-0.1263	-0.2839	-0.1546	-0.2133	0.6394	0.723	0.7379	0.9291	0.2063	0.503	0.1078	0.2969	3	2
9476	Kronach, Landkreis	15.3804	18.6726	16.2566	19.7851	13.4773	15.0907	14.1572	15.8352	1.90312	3.58187	2.09933	2.09933	14.3881	14.3881	17.9835	17.9835	0.992343	1.80903	0.955659	1.80166	0.876124	1.11254	0.679915	0.744513	0.196209	0.368031	0.912809	1.11991	-0.0366841	-0.00737036	0.0491	0.1674	0.1608	0.2911	-0.0491	-0.1674	-0.1608	-0.2911	0.6308	0.5771	0.7521	0.8288	0.2453	0.5354	0.1241	0.2838	2	1
9477	Kulmbach, Landkreis	16.3008	19.4544	16.8157	20.1899	14.4544	16.0511	14.8442	16.7049	1.84639	3.40335	1.97153	1.97153	15.3789	15.3789	18.4186	18.4186	0.921812	1.8051	0.939885	1.77124	0.51494	0.735449	0.389791	0.653831	0.125149	0.0816174	0.496868	0.769309	0.0180723	-0.0338603	-0.0103	0.2469	0.0377	0.2137	0.0103	-0.2469	-0.0377	-0.2137	0.4001	0.4069	0.4592	0.5556	0.1149	0.3286	0.0558	0.1798	2	1
9478	Lichtenfels, Landkreis	15.4815	18.9377	16.6523	20.0702	13.512	15.5854	14.7827	16.4479	1.96946	3.3523	1.86961	1.86961	14.4111	14.4111	18.2316	18.2316	1.07042	1.87144	0.970368	1.83866	1.17079	1.1325	1.27064	0.862482	-0.0998459	0.270018	1.27084	1.16529	-0.10005	-0.0327873	0.3372	0.2583	0.2281	0.3344	-0.3372	-0.2583	-0.2281	-0.3344	0.9334	0.6042	1.0428	0.8309	0.2374	0.5283	0.128	0.3016	5	3
9479	Wunsiedel i.Fichtelgebirge, Landkreis	15.0403	18.8396	16.6043	19.9922	13.6881	15.9914	14.7641	16.6518	1.35215	2.84815	1.84017	1.84017	14.3441	14.3441	18.3576	18.3576	0.696164	1.48784	0.865658	1.63461	1.56397	1.1526	1.07596	0.660426	0.488011	0.492177	1.39448	1.00583	0.169494	0.146771	-0.1447	-0.0016	-0.0015	0.1216	0.1447	0.0016	0.0015	-0.1216	1.2207	0.662	1.3959	0.8843	0.34331	0.49061	0.168	0.2683	2	1
9561	Ansbach	17.0682	20.9287	17.3827	21.1493	15.283	17.2754	15.4164	17.2772	1.78518	3.65335	1.96635	1.96635	16.0766	16.0766	19.0355	19.0355	0.991631	2.0687	1.0538	2.11378	0.314518	0.220537	0.133342	0.00178909	0.181176	0.218748	0.252353	0.175457	0.0621647	0.0450802	-0.1575	-0.1288	-0.0492	0.0068	0.1575	0.1288	0.0492	-0.0068	0.2909	0.1306	0.3015	0.1686	0.0236	0.0899	0.013	0.0519	2	1
9562	Erlangen	17.9619	21.1239	18.9113	21.8762	16.4575	18.2498	17.4194	19.085	1.50439	2.87402	1.49181	1.49181	17.1852	17.1852	20.4154	20.4154	0.776664	1.55247	0.740241	1.46079	0.949339	0.752321	0.96192	0.835155	-0.0125809	-0.0828342	0.985762	0.844008	-0.0364228	-0.0916869	0.2419	0.3949	0.1522	0.2654	-0.2419	-0.3949	-0.1522	-0.2654	0.72	0.4403	0.8336	0.5786	0.2294	0.312	0.1158	0.1738	5	3
9563	Fürth	15.7439	18.7779	16.9779	19.934	14.2458	15.9761	15.3927	17.1077	1.49805	2.8018	1.58527	1.58527	14.9719	14.9719	18.502	18.502	0.771949	1.33353	0.813941	1.43203	1.23406	1.15605	1.14684	1.13159	0.0872231	0.0244551	1.19207	1.05755	0.0419915	0.0985008	0.2517	0.4317	0.1438	0.1378	-0.2517	-0.4317	-0.1438	-0.1378	0.8951	0.6999	1.0483	0.9197	0.3389	0.4562	0.1857	0.2363	4	3
9564	Nürnberg	16.4107	19.5298	17.7459	20.7698	14.9831	16.8084	16.1847	18.01	1.42762	2.72141	1.56117	1.56117	15.6891	15.6891	19.4041	19.4041	0.721623	1.4243	0.752335	1.3657	1.33512	1.23996	1.20157	1.2016	0.133551	0.0383644	1.30441	1.29857	0.0307119	-0.0586016	0.1686	0.4244	0.1175	0.3079	-0.1686	-0.4244	-0.1175	-0.3079	1.033	0.7772	1.1869	0.9906	0.3021	0.4628	0.1483	0.2493	3	2
9565	Schwabach	16.4566	19.7549	17.7862	20.6445	14.434	16.2404	15.9755	17.6871	2.02262	3.5145	1.81065	1.81065	15.4554	15.4554	19.052	19.052	1.00125	1.83308	0.954989	1.5925	1.3296	0.889643	1.54156	1.44674	-0.211966	-0.557095	1.37585	1.13022	-0.0462564	-0.240577	0.6339	1.0701	0.2548	0.5314	-0.6339	-1.0701	-0.2548	-0.5314	0.9077	0.3767	1.1211	0.5989	0.4219	0.513	0.2085	0.2908	5	3
9571	Ansbach, Landkreis	16.772	19.715	17.4774	20.803	14.8955	16.5	15.5516	17.4325	1.87652	3.215	1.92581	1.92581	15.7263	15.7263	19.0026	19.0026	1.04571	1.81997	1.03268	1.80044	0.705383	1.08801	0.656099	0.932491	0.049284	0.155521	0.718409	1.10754	-0.0130254	-0.0195275	0.1378	0.3632	0.1171	0.3218	-0.1378	-0.3632	-0.1171	-0.3218	0.5183	0.5693	0.6013	0.7857	0.1871	0.5187	0.1041	0.3023	4	3
9572	Erlangen-Höchstadt, Landkreis	16.8108	19.6658	18.4186	20.0982	15.3484	16.6547	16.7457	17.1898	1.46231	3.0111	1.6729	1.6729	16.0329	16.0329	18.6297	18.6297	0.777816	1.63366	0.861035	1.46849	1.60783	0.432432	1.39724	0.535074	0.210586	-0.102642	1.52461	0.5976	0.0832188	-0.165168	0.1896	0.3241	0.1329	0.2858	-0.1896	-0.3241	-0.1329	-0.2858	1.2077	0.211	1.3917	0.3118	0.4001	0.2215	0.2161	0.1206	2	1
9573	Fürth, Landkreis	16.3577	19.5829	18.4643	21.0465	14.9097	16.4699	16.7755	17.8742	1.44794	3.11301	1.68882	1.68882	15.5744	15.5744	19.4511	19.4511	0.783245	1.58407	0.77794	1.5954	2.10666	1.46361	1.86578	1.40431	0.240875	0.0593033	2.11196	1.45228	-0.00530468	0.0113271	0.1991	0.5305	0.2205	0.3044	-0.1991	-0.5305	-0.2205	-0.3044	1.6667	0.8738	1.8915	1.1478	0.44	0.5898	0.2152	0.3158	2	1
9574	Nürnberger Land, Landkreis	16.4602	19.5257	17.3957	20.5265	14.9686	16.4659	15.8254	17.5338	1.4916	3.05984	1.57026	1.57026	15.7204	15.7204	19.0353	19.0353	0.739847	1.64661	0.796168	1.49119	0.935482	1.00082	0.85682	1.06791	0.0786619	-0.0670891	0.87916	1.15624	0.0563218	-0.155418	0.1586	0.4018	0.0582	0.3356	-0.1586	-0.4018	-0.0582	-0.3356	0.6982	0.6661	0.8209	0.8206	0.2373	0.3347	0.1146	0.1802	3	2
9575	Neustadt a.d.Aisch-Bad Windsheim, Landkreis	15.6625	18.781	16.9219	20.4768	13.9824	15.6546	15.0764	16.982	1.68011	3.12636	1.84552	1.84552	14.803	14.803	18.7032	18.7032	0.859506	1.62913	0.934523	1.7736	1.25938	1.69582	1.09396	1.32739	0.16542	0.368436	1.18437	1.55135	0.0750174	0.144468	0.1501	0.3808	0.0939	0.2703	-0.1501	-0.3808	-0.0939	-0.2703	0.9439	0.9466	1.0904	1.2811	0.3155	0.7493	0.1689	0.4148	2	1
9576	Roth, Landkreis	16.5022	19.5189	17.4747	20.5474	14.7693	16.0614	15.7164	17.0837	1.73289	3.45749	1.75831	1.75831	15.5425	15.5425	18.8783	18.8783	0.959691	1.83784	0.859155	1.66914	0.97253	1.02858	0.947104	1.02231	0.0254259	0.00627327	1.07307	1.19728	-0.100537	-0.1687	0.2144	0.431	0.2266	0.4041	-0.2144	-0.431	-0.2266	-0.4041	0.7327	0.5913	0.8465	0.7932	0.2398	0.4372	0.126	0.2354	4	3
9577	Weißenburg-Gunzenhausen, Landkreis	15.9735	19.2395	17.3086	20.5204	14.5021	16.6208	15.4405	17.3138	1.4714	2.61874	1.86801	1.86801	15.1535	15.1535	18.734	18.734	0.820031	1.51019	1.04576	1.78634	1.33504	1.28087	0.938427	0.693012	0.396609	0.58786	1.1093	1.00473	0.225732	0.276146	-0.0216	-0.1081	-0.0093	0.0041	0.0216	0.1081	0.0093	-0.0041	0.96	0.8011	1.1186	1.0006	0.37511	0.47981	0.2164	0.2803	2	1
9661	Aschaffenburg	16.8185	19.6662	17.1213	20.3922	15.2089	16.6969	15.2498	16.9879	1.60954	2.96929	1.87154	1.87154	15.9518	15.9518	18.6445	18.6445	0.866687	1.60656	0.999711	1.74775	0.30282	0.725986	0.0408258	0.290987	0.261994	0.434999	0.169796	0.584799	0.133024	0.141188	-0.1575	-0.1366	-0.0752	0.0249	0.1575	0.1366	0.0752	-0.0249	0.1983	0.4276	0.245	0.5599	0.1045	0.2984	0.0578	0.1661	2	1
9662	Schweinfurt	16.4484	20.1196	17.5939	21.4545	15.0204	17.3985	15.6925	18.2539	1.42799	2.72112	1.90137	1.90137	15.6669	15.6669	19.7707	19.7707	0.781462	1.46518	1.03017	1.68378	1.14551	1.33482	0.672136	0.855389	0.473373	0.479429	0.896801	1.11622	0.248709	0.218602	-0.137	-0.0966	-0.0677	-0.0068	0.137	0.0966	0.0677	0.0068	0.8092	0.952	0.9645	1.123	0.33631	0.38281	0.181	0.21181	2	1
9663	Würzburg	16.8817	19.4961	17.9943	21.0853	15.0836	16.3733	15.8379	17.4023	1.79804	3.12273	2.15638	2.15638	15.9356	15.9356	19.1672	19.1672	0.946025	1.68469	1.18616	1.91806	1.1126	1.5892	0.754261	1.02892	0.358339	0.56028	0.872462	1.35583	0.240138	0.233371	-0.104	0.0763	-0.1015	0.1193	0.104	-0.0763	0.1015	-0.1193	0.8582	0.9526	0.974	1.2365	0.25441	0.6366	0.1386	0.3527	2	1
9671	Aschaffenburg, Landkreis	16.6662	20.0328	17.8649	20.2765	14.8413	16.6259	15.6541	16.7343	1.82488	3.40694	2.21088	2.21088	15.6081	15.6081	18.3548	18.3548	1.05803	1.86861	1.22005	1.92164	1.19878	0.243652	0.812775	0.10841	0.386003	0.135242	1.03675	0.190624	0.162024	0.0530283	0.0167	0.001	0.0676	0.0268	-0.0167	-0.001	-0.0676	-0.0268	0.7961	0.1074	0.9691	0.1638	0.4027	0.1363	0.2297	0.0799	2	1
9672	Bad Kissingen, Landkreis	16.159	19.2206	17.5932	21.0781	14.417	16.52	15.5879	17.7397	1.74202	2.70059	2.00529	2.00529	15.2409	15.2409	19.324	19.324	0.918032	1.42962	1.04873	1.75413	1.4342	1.85751	1.17093	1.21973	0.263268	0.637779	1.30349	1.533	0.130702	0.324508	0.0895	0.0708	0.0532	0.0682	-0.0895	-0.0708	-0.0532	-0.0682	1.0815	1.149	1.2503	1.4648	0.3527	0.7085	0.1839	0.3927	2	1
9673	Rhön-Grabfeld, Landkreis	16.3452	19.4078	17.8007	21.0898	14.5476	16.3318	15.9361	17.3531	1.79759	3.07604	1.86467	1.86467	15.4261	15.4261	19.0948	19.0948	0.919101	1.55511	0.972316	1.99502	1.45554	1.682	1.38847	1.02136	0.0670767	0.660635	1.40233	1.24208	0.0532157	0.439917	0.2265	0.0389	0.1008	-0.0525	-0.2265	-0.0389	-0.1008	0.0525	1.162	0.9825	1.3016	1.2946	0.2936	0.6995	0.154	0.38741	4	3
9674	Haßberge, Landkreis	15.528	18.9617	16.4199	20.3082	13.9276	16.2004	14.6138	16.6204	1.60037	2.76127	1.80608	1.80608	14.6948	14.6948	18.4517	18.4517	0.83318	1.54469	0.875931	1.85645	0.891861	1.34652	0.686149	0.42	0.205712	0.926523	0.84911	1.03476	0.0427509	0.311761	0.0014	-0.2772	0.063	0.0582	-0.0014	0.2772	-0.063	-0.0582	0.6847	0.6972	0.7861	0.9765	0.2072	0.64931	0.1058	0.37	2	1
9675	Kitzingen, Landkreis	16.1827	19.4792	17.7546	20.4713	14.2971	16.0971	15.6489	16.8282	1.88568	3.38211	2.10572	2.10572	15.2552	15.2552	18.6598	18.6598	0.927495	1.804	0.989674	1.81144	1.57189	0.99206	1.35184	0.731092	0.220046	0.260967	1.50971	0.984622	0.0621783	0.00743727	0.1675	0.1854	0.1306	0.2396	-0.1675	-0.1854	-0.1306	-0.2396	1.1844	0.5457	1.3791	0.745	0.3875	0.4464	0.1928	0.247	2	1
9676	Miltenberg, Landkreis	16.7483	19.5539	18.1545	20.5568	14.9436	16.3159	15.8368	16.5267	1.80465	3.23805	2.31767	2.31767	15.6733	15.6733	18.5153	18.5153	1.07499	1.76707	1.26012	2.04151	1.40622	1.00287	0.893204	0.210869	0.51302	0.792004	1.22109	0.728426	0.185134	0.274446	-0.0632	-0.2681	0.0755	0.0205	0.0632	0.2681	-0.0755	-0.0205	0.9564	0.4789	1.1456	0.708	0.44981	0.52391	0.2607	0.2949	2	1
9677	Main-Spessart, Landkreis	16.3518	19.7329	17.4214	20.909	14.4289	16.3151	15.27	17.0906	1.92288	3.4178	2.15147	2.15147	15.3603	15.3603	19.003	19.003	0.991483	1.66054	1.16074	1.90601	1.06964	1.17613	0.841058	0.775476	0.228587	0.40065	0.900392	0.930663	0.169253	0.245463	0.123	0.1504	0.0163	0.0442	-0.123	-0.1504	-0.0163	-0.0442	0.718	0.625	0.8841	0.8864	0.3516	0.5511	0.1855	0.2897	2	1
9678	Schweinfurt, Landkreis	16.1962	19.7511	17.9507	21.1099	14.9112	17.0674	16.3001	18.2751	1.285	2.68375	1.65056	1.65056	15.5817	15.5817	19.6728	19.6728	0.61448	1.52762	0.80099	1.43703	1.75451	1.35875	1.38894	1.20772	0.365564	0.151026	1.568	1.44934	0.18651	-0.0905942	0.0621	0.3444	0.0215	0.3737	-0.0621	-0.3444	-0.0215	-0.3737	1.3268	0.8634	1.5465	1.0756	0.4277	0.4954	0.208	0.2831	2	1
9679	Würzburg, Landkreis	17.5181	20.2911	18.9	21.6203	15.7726	17.3219	17.155	18.3591	1.74549	2.96917	1.74495	1.74495	16.6185	16.6185	19.9921	19.9921	0.8996	1.49995	0.928825	1.62826	1.38185	1.32927	1.38239	1.03723	-0.000545502	0.292046	1.35262	1.20096	0.0292251	0.12831	0.3143	0.2008	0.1334	0.1351	-0.3143	-0.2008	-0.1334	-0.1351	1.0681	0.8364	1.2192	1.0659	0.3137	0.4928	0.1626	0.2634	5	3
9761	Augsburg	16.0857	19.3698	17.4448	20.427	14.5786	16.2984	15.8509	17.5082	1.50704	3.07136	1.59387	1.59387	15.334	15.334	19.1175	19.1175	0.75164	1.46287	0.700484	1.30948	1.35914	1.05723	1.27231	1.20977	0.0868282	-0.152546	1.4103	1.21061	-0.0511558	-0.153387	0.2271	0.5665	0.2022	0.3542	-0.2271	-0.5665	-0.2022	-0.3542	1.0452	0.6433	1.208	0.8564	0.314	0.4139	0.1511	0.2008	4	3
9762	Kaufbeuren	17.315	20.4439	18.034	21.4975	15.8778	17.8147	16.3489	18.631	1.43715	2.6292	1.68516	1.68516	16.5932	16.5932	20.215	20.215	0.721832	1.37028	0.694212	1.28253	0.719038	1.05354	0.471032	0.81625	0.248006	0.237289	0.746658	1.14129	-0.0276201	-0.0877495	-0.0936	0.0984	0.0942	0.2566	0.0936	-0.0984	-0.0942	-0.2566	0.5646	0.7179	0.6525	0.8847	0.1544	0.3357	0.0665	0.1689	2	1
9763	Kempten (Allgäu)	17.0768	19.8405	18.0216	20.6581	15.8754	17.4482	16.5197	18.4002	1.20136	2.3923	1.50184	1.50184	16.4974	16.4974	19.5811	19.5811	0.579412	1.231	0.681069	1.07702	0.944784	0.817617	0.644301	0.952042	0.300483	-0.134424	0.843127	0.971598	0.101657	-0.153981	-0.1148	0.367	-0.0138	0.2713	0.1148	-0.367	0.0138	-0.2713	0.7591	0.5851	0.857	0.7003	0.1856	0.2326	0.0878	0.1173	2	1
9764	Memmingen	16.5689	20.0925	17.9347	20.4324	15.0368	17.4918	16.3682	17.8475	1.53216	2.60074	1.56652	1.56652	15.7904	15.7904	19.0956	19.0956	0.778501	1.44792	0.697704	1.3368	1.36575	0.339869	1.33139	0.355761	0.0343561	-0.015892	1.44655	0.450995	-0.0807967	-0.111126	0.1498	0.1008	0.1686	0.1576	-0.1498	-0.1008	-0.1686	-0.1576	1.1816	0.255	1.2779	0.2934	0.1841	0.0849	0.0878	0.0465	4	3
9771	Aichach-Friedberg, Landkreis	16.679	19.5556	17.7712	20.5838	15.0288	16.4351	16.1539	17.7105	1.6502	3.12054	1.61725	1.61725	15.8517	15.8517	19.204	19.204	0.827276	1.62874	0.755369	1.37982	1.0922	1.02822	1.12514	1.27539	-0.0329475	-0.247164	1.1641	1.27715	-0.0719071	-0.248924	0.2763	0.5458	0.192	0.4035	-0.2763	-0.5458	-0.192	-0.4035	0.8489	0.7296	0.9721	0.8736	0.2433	0.2986	0.1201	0.1546	5	3
9772	Augsburg, Landkreis	17.1318	20.2097	17.8049	20.8012	15.3684	16.9632	16.2238	17.5614	1.7634	3.24654	1.58115	1.58115	16.2021	16.2021	19.2826	19.2826	0.929662	1.65063	0.710387	1.51864	0.673096	0.591475	0.855343	0.598207	-0.182247	-0.00673294	0.892372	0.723467	-0.219276	-0.131993	0.3091	0.2907	0.2818	0.2803	-0.3091	-0.2907	-0.2818	-0.2803	0.5463	0.3075	0.6106	0.4432	0.1268	0.284	0.0625	0.1483	5	3
9773	Dillingen a.d.Donau, Landkreis	15.8997	18.7557	17.3532	20.1206	14.3534	15.6843	15.73	17.2886	1.54629	3.07141	1.62323	1.62323	15.1331	15.1331	18.7409	18.7409	0.76653	1.55106	0.660611	1.37969	1.45354	1.36482	1.3766	1.6043	0.0769377	-0.239479	1.55945	1.53619	-0.105919	-0.171365	0.2289	0.7441	0.2423	0.4363	-0.2289	-0.7441	-0.2423	-0.4363	1.1477	0.8602	1.3172	1.0999	0.3058	0.5046	0.1364	0.2649	4	3
9774	Günzburg, Landkreis	16.2749	19.4475	17.2154	20.1619	14.7359	16.5619	15.6208	17.5782	1.53903	2.88558	1.59464	1.59464	15.5061	15.5061	18.9077	18.9077	0.768825	1.48895	0.715239	1.25425	0.940477	0.714472	0.88487	1.01626	0.0556078	-0.30179	0.994064	0.949171	-0.0535869	-0.234699	0.1147	0.5466	0.1367	0.3633	-0.1147	-0.5466	-0.1367	-0.3633	0.7701	0.4697	0.8574	0.5858	0.1703	0.2448	0.0831	0.1286	4	3
9775	Neu-Ulm, Landkreis	16.8091	19.9474	18.2883	21.0221	15.5018	17.1289	16.8998	18.3376	1.30734	2.81856	1.38854	1.38854	16.1528	16.1528	19.6272	19.6272	0.656285	1.50525	0.64199	1.39492	1.47919	1.07467	1.39799	1.2087	0.0812025	-0.134035	1.49349	1.185	-0.0142955	-0.110328	0.2075	0.5207	0.1543	0.3231	-0.2075	-0.5207	-0.1543	-0.3231	1.1905	0.688	1.3392	0.8619	0.2887	0.3867	0.14	0.2127	4	3
9776	Lindau (Bodensee), Landkreis	17.2028	20.5375	18.8345	20.8608	15.5163	17.6274	16.7	17.81	1.68651	2.91013	2.13445	2.13445	16.3592	16.3592	19.3256	19.3256	0.843647	1.52615	0.998004	1.5352	1.63164	0.323324	1.18369	0.182665	0.447941	0.140659	1.47728	0.314277	0.154356	0.00904688	-0.0066	-0.0035	0.0525	0.065	0.0066	0.0035	-0.0525	-0.065	1.1903	0.1861	1.4247	0.2493	0.44141	0.1372	0.2069	0.074	2	1
9777	Ostallgäu, Landkreis	17.3202	19.8771	18.6025	20.783	15.8491	17.3175	17.0171	18.2305	1.47113	2.55959	1.58536	1.58536	16.5921	16.5921	19.5178	19.5178	0.728162	1.28634	0.698745	1.26524	1.28226	0.905939	1.16803	0.912994	0.114232	-0.00705528	1.31168	0.927046	-0.0294171	-0.0211064	0.1306	0.263	0.143	0.1501	-0.1306	-0.263	-0.143	-0.1501	1.0374	0.65	1.1687	0.7769	0.2448	0.2559	0.1136	0.129	3	2
9778	Unterallgäu, Landkreis	16.8667	20.2309	17.7543	20.9135	15.3585	17.5872	16.176	18.384	1.50822	2.64369	1.57837	1.57837	16.0489	16.0489	19.5872	19.5872	0.817793	1.50808	0.757208	1.32633	0.88759	0.68264	0.817436	0.796766	0.0701542	-0.114126	0.948175	0.864391	-0.0605849	-0.181751	0.1148	0.3168	0.1557	0.2974	-0.1148	-0.3168	-0.1557	-0.2974	0.7027	0.48	0.7924	0.567	0.1849	0.2027	0.0951	0.1157	3	2
9779	Donau-Ries, Landkreis	16.5759	19.5027	17.3025	20.761	14.9652	16.7808	15.8551	18.0722	1.61077	2.72195	1.44741	1.44741	15.7765	15.7765	19.3877	19.3877	0.799401	1.42016	0.660485	1.37326	0.726589	1.25829	0.88994	1.29145	-0.163351	-0.0331612	0.865505	1.30519	-0.138916	-0.0468994	0.3015	0.5038	0.2042	0.2994	-0.3015	-0.5038	-0.2042	-0.2994	0.5884	0.7877	0.6613	1.0058	0.1382	0.4706	0.0653	0.2525	5	3
9780	Oberallgäu, Landkreis	17.2062	20.143	18.3348	21.0037	15.9803	17.8941	17.0336	18.7675	1.22599	2.24891	1.30123	1.30123	16.5766	16.5766	19.8406	19.8406	0.629687	1.23624	0.618294	1.16307	1.1286	0.860664	1.05336	0.873343	0.0752392	-0.0126781	1.14	0.933835	-0.0113931	-0.0731711	0.1476	0.2453	0.125	0.1994	-0.1476	-0.2453	-0.125	-0.1994	0.9058	0.6281	1.015	0.7344	0.2228	0.2326	0.1136	0.1262	3	2
10041	Saarbrücken, Regionalverband	15.4195	18.7396	16.4727	19.9068	14.1776	16.239	15.0657	17.2263	1.24193	2.50058	1.40698	1.40698	14.8479	14.8479	18.7608	18.7608	0.571665	1.18298	0.569897	1.14599	1.05311	1.16721	0.888052	0.987226	0.165056	0.179985	1.05488	1.20419	-0.00176896	-0.0369828	0.0215	0.2457	0.0776	0.2368	-0.0215	-0.2457	-0.0776	-0.2368	0.8665	0.7415	0.9773	0.9674	0.1866	0.4257	0.0759	0.1998	2	1
10042	Merzig-Wadern, Landkreis	15.743	19.0894	16.4876	19.9597	14.2065	15.9423	14.7704	16.6251	1.53647	3.14711	1.71723	1.71723	14.9584	14.9584	18.3565	18.3565	0.784614	1.56673	0.755001	1.60314	0.744628	0.870291	0.563864	0.682854	0.180764	0.187437	0.774241	0.833883	-0.0296131	0.0364078	0.0157	0.1805	0.1299	0.1541	-0.0157	-0.1805	-0.1299	-0.1541	0.5481	0.5023	0.6443	0.6798	0.1965	0.368	0.1003	0.1905	2	1
10043	Neunkirchen, Landkreis	15.8299	18.9357	16.6831	20.1079	14.4121	16.1591	15.2592	17.3116	1.41782	2.77652	1.42387	1.42387	15.1677	15.1677	18.9163	18.9163	0.662203	1.34931	0.613122	1.19161	0.853168	1.17229	0.84712	1.15243	0.00604725	0.0198669	0.902248	1.33	-0.0490808	-0.157703	0.1494	0.3846	0.1174	0.3496	-0.1494	-0.3846	-0.1174	-0.3496	0.6977	0.7679	0.7849	0.9804	0.1554	0.4044	0.0683	0.1919	4	3
10044	Saarlouis, Landkreis	15.8563	18.7624	16.702	20.0671	14.2286	15.6623	14.8394	16.4516	1.62767	3.10011	1.86253	1.86253	15.0416	15.0416	18.4439	18.4439	0.814625	1.531	0.871042	1.62326	0.845703	1.30472	0.610838	0.789344	0.234865	0.515378	0.789287	1.21246	0.0564165	0.0922588	0.0038	0.0423	0.0601	0.1846	-0.0038	-0.0423	-0.0601	-0.1846	0.607	0.747	0.7292	1.0279	0.2387	0.5577	0.1165	0.2768	2	1
10045	Saarpfalz-Kreis	16.0699	19.2755	16.976	20.563	14.6022	16.4747	15.3684	17.7236	1.46763	2.80081	1.60757	1.60757	15.2729	15.2729	19.3193	19.3193	0.797006	1.49951	0.697848	1.24361	0.906118	1.28745	0.766181	1.24887	0.139937	0.0385838	1.00528	1.54335	-0.0991577	-0.255898	0.0912	0.3808	0.2171	0.474	-0.0912	-0.3808	-0.2171	-0.474	0.675	0.868	0.7882	1.0694	0.2312	0.4194	0.118	0.2181	2	1
10046	St. Wendel, Landkreis	15.9537	18.9335	16.7368	20.1946	14.2246	15.5741	14.906	16.5363	1.7291	3.3594	1.83081	1.83081	15.1432	15.1432	18.5606	18.5606	0.810477	1.73634	0.791767	1.63404	0.78317	1.26111	0.68146	0.962167	0.101709	0.298947	0.80188	1.36341	-0.0187102	-0.102294	0.1256	0.2583	0.1191	0.3853	-0.1256	-0.2583	-0.1191	-0.3853	0.5559	0.7038	0.6828	0.9781	0.2273	0.5573	0.1004	0.283	2	1
11000	Berlin	16.5271	19.445	17.934	20.6697	14.75	16.1276	15.8001	16.7712	1.77707	3.31743	2.13389	2.13389	15.601	15.601	18.9007	18.9007	0.926082	1.69346	1.0004	1.76905	1.40689	1.22469	1.05008	0.643545	0.356815	0.581144	1.33257	1.1491	0.0743197	0.0755851	0.0396	-0.0528	0.1276	0.1999	-0.0396	0.0528	-0.1276	-0.1999	1.0105	0.6963	1.2049	0.9492	0.3964	0.52831	0.202	0.2755	2	1
12051	Brandenburg an der Havel, Kreisfreie Stadt	15.9537	20.1483	17.2717	20.5434	14.4512	17.1906	15.1379	17.4391	1.50253	2.9577	2.1338	2.1338	15.2041	15.2041	19.0873	19.0873	0.749574	1.46969	1.00134	1.45607	1.31798	0.395046	0.686711	0.248472	0.631269	0.146574	1.06622	0.408665	0.251762	-0.013619	-0.2025	-0.0482	-0.0442	0.0625	0.2025	0.0482	0.0442	-0.0625	0.8892	0.2967	1.1104	0.3461	0.42881	0.0984	0.2076	0.0489	2	1
12052	Cottbus, Kreisfreie Stadt	15.8688	18.7788	17.5263	20.383	13.9675	16.0485	15.7277	17.0785	1.90128	2.73029	1.7986	1.7986	14.8875	14.8875	18.7977	18.7977	0.981345	1.36774	0.806801	1.5853	1.65749	1.60419	1.76017	1.02997	-0.102674	0.574213	1.83204	1.38663	-0.174544	0.217559	0.5227	0.0808	0.3767	0.1236	-0.5227	-0.0808	-0.3767	-0.1236	1.2375	0.9492	1.4554	1.263	0.42	0.655	0.2021	0.3412	5	3
12053	Frankfurt (Oder), Kreisfreie Stadt	16.0611	19.0686	16.7889	20.3027	14.3796	15.8784	14.8378	16.3448	1.68153	3.1902	1.95113	1.95113	15.1974	15.1974	18.5341	18.5341	0.863684	1.54336	0.878342	1.76853	0.727808	1.2341	0.458213	0.46642	0.269595	0.767684	0.71315	1.00893	0.0146577	0.225173	-0.1148	-0.1741	0.0617	0.0719	0.1148	0.1741	-0.0617	-0.0719	0.573	0.6405	0.6515	0.9371	0.1548	0.59361	0.0763	0.297	2	1
12054	Potsdam, Kreisfreie Stadt	16.2605	19.9353	17.6443	21.2006	14.8172	16.9193	15.5859	17.2134	1.44329	3.01604	2.05839	2.05839	15.5278	15.5278	19.358	19.358	0.732711	1.64147	0.988535	1.84268	1.3838	1.26531	0.768701	0.294086	0.615104	0.971222	1.12798	1.0641	0.255824	0.201212	-0.2142	-0.3805	-0.0478	0.1218	0.2142	0.3805	0.0478	-0.1218	0.9829	0.6746	1.1757	0.9423	0.40091	0.59071	0.2081	0.323	2	1
12060	Barnim, Landkreis	15.9072	19.0123	17.0284	20.1542	13.5759	14.5551	13.9329	14.6139	2.3313	4.45713	3.09549	3.09549	14.7032	14.7032	17.5635	17.5635	1.20402	2.33267	1.5073	2.59071	1.12117	1.14193	0.356971	0.058732	0.764194	1.0832	0.817883	0.883894	0.303282	0.258039	-0.255	-0.3623	-0.0317	0.1486	0.255	0.3623	0.0317	-0.1486	0.612	0.4211	0.8496	0.7353	0.50921	0.72091	0.2715	0.4066	2	1
12061	Dahme-Spreewald, Landkreis	15.8789	19.2975	17.5234	20.5667	14.1456	15.7813	15.2072	16.4054	1.73328	3.5162	2.31621	2.31621	15.0028	15.0028	18.5109	18.5109	0.876086	1.79118	1.09796	2.0558	1.64455	1.26924	1.06162	0.624141	0.582932	0.645099	1.42268	1.00461	0.221873	0.264629	0.0532	-0.023	0.0962	0.0709	-0.0532	0.023	-0.0962	-0.0709	1.0084	0.6471	1.3265	0.9337	0.6361	0.62211	0.3181	0.3355	2	1
12062	Elbe-Elster, Landkreis	15.3669	19.0006	16.4789	20.1004	13.8311	16.0226	14.5183	16.4057	1.53577	2.97796	1.96058	1.96058	14.5826	14.5826	18.2671	18.2671	0.784247	1.56376	0.976115	1.83329	1.11204	1.09983	0.687234	0.38306	0.424809	0.716766	0.920175	0.830296	0.191867	0.269531	-0.1173	-0.2156	-0.0367	0.0065	0.1173	0.2156	0.0367	-0.0065	0.8045	0.5987	0.9569	0.8238	0.30751	0.50121	0.1551	0.276	2	1
12063	Havelland, Landkreis	15.6	19.087	17.1854	20.006	13.6756	15.318	15.056	16.0367	1.92435	3.76908	2.12943	2.12943	14.6178	14.6178	18.0058	18.0058	0.982168	1.93229	1.09652	2.00021	1.5854	0.918947	1.38033	0.718708	0.205072	0.200239	1.47105	0.851024	0.114352	0.0679233	0.3534	0.2349	0.1835	0.1719	-0.3534	-0.2349	-0.1835	-0.1719	1.0269	0.4838	1.2876	0.6791	0.5585	0.4351	0.2978	0.2398	3	2
12064	Märkisch-Oderland, Landkreis	15.8905	18.9125	17.0037	20.0305	14.0929	15.5681	14.5532	15.5411	1.79762	3.34434	2.45058	2.45058	14.9204	14.9204	17.6523	17.6523	0.970099	1.79592	1.30641	2.37812	1.11323	1.11799	0.460276	-0.0270452	0.652959	1.14504	0.776919	0.535796	0.336316	0.582197	-0.3124	-0.627	-0.1516	-0.2852	0.3124	0.627	0.1516	0.2852	0.7726	0.6	0.9285	0.821	0.34061	0.5181	0.1847	0.29691	2	1
12065	Oberhavel, Landkreis	15.6793	18.5927	16.8502	19.3162	13.7418	15.0019	14.444	15.2908	1.93751	3.59083	2.40619	2.40619	14.6587	14.6587	17.2918	17.2918	1.02065	2.00664	1.21233	2.0244	1.1709	0.723465	0.702218	0.288901	0.468678	0.434564	0.979216	0.705706	0.19168	0.0177595	-0.0526	-0.0932	0.0289	0.1839	0.0526	0.0932	-0.0289	-0.1839	0.7548	0.3821	0.9503	0.5218	0.41611	0.3414	0.2206	0.2017	2	1
12066	Oberspreewald-Lausitz, Landkreis	14.9746	19.1765	16.3717	20.437	13.6143	16.2967	14.634	17.2033	1.36025	2.87984	1.73773	1.73773	14.3288	14.3288	18.939	18.939	0.645708	1.42438	0.791344	1.49796	1.39717	1.26047	1.01969	0.906591	0.377477	0.353882	1.25153	1.18689	0.145636	0.0735805	-0.0645	0.1334	-0.0001	0.1745	0.0645	-0.1334	0.0001	-0.1745	1.0842	0.7731	1.2516	1.0124	0.31301	0.4873	0.1455	0.2481	2	1
12067	Oder-Spree, Landkreis	15.452	19.2904	17.2149	20.4714	13.7827	15.9038	14.9185	15.9223	1.66928	3.38658	2.29632	2.29632	14.5828	14.5828	18.1717	18.1717	0.869198	1.74709	1.20505	2.29972	1.76287	1.18101	1.13583	0.0184717	0.627043	1.16254	1.42702	0.62838	0.33585	0.552633	-0.0215	-0.5703	-0.0042	-0.2204	0.0215	0.5703	0.0042	0.2204	1.1573	0.5887	1.4312	0.8488	0.60561	0.59231	0.3317	0.33221	2	1
12068	Ostprignitz-Ruppin, Landkreis	15.2385	18.9387	16.8939	20.6127	13.4576	15.104	14.1413	15.5224	1.78089	3.83474	2.75263	2.75263	14.2284	14.2284	17.8995	17.8995	1.01009	2.24115	1.42124	2.71316	1.65545	1.67398	0.683715	0.418482	0.971734	1.2555	1.2443	1.20198	0.411148	0.472002	-0.3379	-0.3895	-0.0502	0.0591	0.3379	0.3895	0.0502	-0.0591	1.0216	0.808	1.2945	1.1429	0.63391	0.86601	0.361	0.5311	2	1
12069	Potsdam-Mittelmark, Landkreis	15.9744	19.2159	17.3823	19.9562	14.1674	15.8941	15.3176	16.437	1.80699	3.32172	2.06468	2.06468	15.0357	15.0357	18.0723	18.0723	0.938667	1.81551	1.06785	1.88388	1.40794	0.740364	1.15025	0.542907	0.25769	0.197457	1.27876	0.671994	0.129182	0.0683698	0.1927	0.134	0.1126	0.1241	-0.1927	-0.134	-0.1126	-0.1241	0.9576	0.409	1.1662	0.5479	0.4503	0.3314	0.2418	0.1924	2	1
12070	Prignitz, Landkreis	15.5808	18.6924	16.6657	20.0829	13.8915	15.3633	14.2349	15.632	1.68934	3.32912	2.43078	2.43078	14.7254	14.7254	17.8883	17.8883	0.855405	1.80627	1.24911	2.19456	1.08488	1.39044	0.343444	0.26867	0.741432	1.12177	0.691173	1.00215	0.393703	0.388294	-0.3973	-0.4405	-0.21	-0.0024	0.3973	0.4405	0.21	0.0024	0.7407	0.7092	0.9012	1.0045	0.34411	0.68121	0.1837	0.38591	2	1
12071	Spree-Neiße, Landkreis	15.0993	19.0354	16.9003	20.1408	13.7533	16.219	15.1237	17.1104	1.34597	2.81643	1.77653	1.77653	14.4114	14.4114	18.7066	18.7066	0.687889	1.41027	0.785405	1.43424	1.80095	1.10539	1.37038	0.891415	0.430568	0.213978	1.70343	1.08142	0.0975164	0.0239749	0.0883	0.1815	0.159	0.1756	-0.0883	-0.1815	-0.159	-0.1756	1.2821	0.7099	1.5444	0.9058	0.5189	0.3955	0.2566	0.1996	2	1
12072	Teltow-Fläming, Landkreis	15.6461	18.5859	16.4944	19.653	14.0423	15.6923	14.4164	16.1024	1.60383	2.89368	2.07799	2.07799	14.8159	14.8159	17.8863	17.8863	0.830201	1.52627	1.04972	1.76674	0.848289	1.06706	0.374134	0.41011	0.474155	0.656954	0.628774	0.82659	0.219515	0.240475	-0.2406	-0.1508	-0.0975	0.0368	0.2406	0.1508	0.0975	-0.0368	0.6148	0.5609	0.7262	0.7898	0.2335	0.50621	0.122	0.2773	2	1
12073	Uckermark, Landkreis	15.3887	19.2821	16.4916	19.9947	13.2759	14.9272	13.9923	15.0928	2.11279	4.35493	2.49936	2.49936	14.328	14.328	17.6114	17.6114	1.06067	2.16115	1.20891	2.38327	1.10293	0.712576	0.716356	0.165671	0.386576	0.546905	0.954694	0.490458	0.148238	0.222118	-0.0698	-0.2528	0.0164	-0.0687	0.0698	0.2528	-0.0164	0.0687	0.7861	0.4184	0.9383	0.5591	0.31681	0.2941	0.1646	0.1534	2	1
13001	Greifswald, Kreisfreie Stadt	16.5615	19.5871	17.2235	20.3081	14.248	15.9159	14.7388	16.2643	2.31348	3.67119	2.48473	2.48473	15.336	15.336	18.3562	18.3562	1.22555	1.92658	1.28186	1.95188	0.662003	0.721014	0.49076	0.348448	0.171243	0.372566	0.605689	0.695712	0.0563133	0.0253022	0.2863	0.0653	0.1963	0.2161	-0.2863	-0.0653	-0.1963	-0.2161	0.2044	0.2832	0.4094	0.4796	0.4576	0.4378	0.2526	0.2414	2	1
13002	Neubrandenburg, Kreisfreie Stadt	16.1978	20.5741	17.2724	21.3999	14.3995	16.5923	15.1478	16.9785	1.79828	3.98177	2.12463	2.12463	15.308	15.308	19.3994	19.3994	0.889752	2.06674	1.10495	2.00047	1.07461	0.825808	0.748264	0.386183	0.326349	0.439625	0.859415	0.892084	0.215199	-0.0662761	0.0023	-0.0774	-0.0416	0.2529	-0.0023	0.0774	0.0416	-0.2529	0.7459	0.4636	0.901	0.6391	0.3287	0.3622	0.1736	0.1867	2	1
13003	Rostock, Kreisfreie Stadt	16.2608	19.6513	17.7017	21.3258	14.7422	16.6919	15.6626	17.4586	1.51865	2.95937	2.03902	2.03902	15.57	15.57	19.7947	19.7947	0.690832	1.43395	0.776958	1.53112	1.44084	1.6745	0.920469	0.766678	0.52037	0.90782	1.35471	1.57733	0.0861253	0.0971682	-0.0223	-0.1639	0.1304	0.2515	0.0223	0.1639	-0.1304	-0.2515	0.9427	0.9306	1.2244	1.3259	0.49811	0.74391	0.2165	0.3486	2	1
13004	Schwerin, Kreisfreie Stadt	16.3301	19.6288	17.6039	21.1725	14.3587	16.0796	15.1519	16.7666	1.97139	3.54919	2.45199	2.45199	15.4595	15.4595	19.4766	19.4766	0.87057	1.62815	1.04003	1.6959	1.27388	1.54373	0.793281	0.687002	0.480597	0.856726	1.10442	1.47598	0.169461	0.0677456	-0.0845	-0.1423	0.0089	0.2595	0.0845	0.1423	-0.0089	-0.2595	0.8778	0.8293	1.0955	1.2165	0.39611	0.71441	0.1784	0.3272	2	1
13005	Stralsund, Kreisfreie Stadt	15.862	19.387	16.4232	19.6733	13.4723	15.3514	13.721	15.2134	2.38967	4.03555	2.70221	2.70221	14.688	14.688	17.8682	17.8682	1.17403	1.88806	1.17657	1.80508	0.561236	0.286329	0.248698	-0.138035	0.312538	0.424364	0.558697	0.369306	0.00253948	-0.0829766	-0.0184	-0.2481	0.1338	0.1715	0.0184	0.2481	-0.1338	-0.1715	0.2671	0.11	0.4249	0.1978	0.2941	0.1763	0.1363	0.0885	2	1
13006	Wismar, Kreisfreie Stadt	15.627	19.673	16.81	20.5605	14.1433	16.2243	14.9147	16.4681	1.48371	3.44866	1.8953	1.8953	14.9721	14.9721	18.8443	18.8443	0.654892	1.60206	0.744937	1.71613	1.18297	0.887476	0.771392	0.243818	0.411583	0.643658	1.09293	0.773402	0.0900454	0.114074	-0.0881	-0.13	0.0503	0.1253	0.0881	0.13	-0.0503	-0.1253	0.8595	0.3738	1.0426	0.6481	0.32351	0.5136	0.1403	0.2394	2	1
13051	Bad Doberan, Kreis	15.7699	18.9038	16.7859	19.7319	14.0604	15.5774	14.6448	15.886	1.70946	3.32636	2.14102	2.14102	15.0236	15.0236	18.0052	18.0052	0.746305	1.63948	0.864002	1.72667	1.01599	0.828102	0.584433	0.308552	0.431561	0.51955	0.898296	0.740911	0.117697	0.0871908	-0.1372	-0.2334	0.0024	0.0544	0.1372	0.2334	-0.0024	-0.0544	0.7217	0.542	0.8959	0.6865	0.29431	0.2861	0.1201	0.1416	2	1
13052	Demmin, Kreis	14.89	18.3124	16.0276	19.9949	13.0632	15.1872	13.8919	16.0302	1.82673	3.12516	2.13575	2.13575	14.0517	14.0517	18.1708	18.1708	0.838238	1.50622	0.96883	1.82407	1.13766	1.68247	0.828637	0.843018	0.309021	0.839457	1.00707	1.36462	0.130593	0.317852	0.0465	0.0375	0.0324	0.1488	-0.0465	-0.0375	-0.0324	-0.1488	0.7821	0.8055	0.9747	1.2158	0.3556	0.8769	0.163	0.4667	2	1
13053	Güstrow, Kreis	15.808	19.1119	16.4423	20.7711	13.7264	15.396	13.8814	16.0037	2.08154	3.71595	2.56085	2.56085	14.7048	14.7048	18.5075	18.5075	1.10312	2.02918	1.16211	2.26358	0.634301	1.65912	0.154995	0.607697	0.479306	1.05142	0.575313	1.42471	0.0589884	0.234404	-0.2533	-0.1204	0.0586	0.2803	0.2533	0.1204	-0.0586	-0.2803	0.4082	0.7281	0.5167	1.1444	0.2261	0.93101	0.1176	0.5147	2	1
13054	Ludwigslust, Kreis	15.1968	18.7528	15.9141	20.0217	13.4791	15.6222	14.0108	16.1487	1.71766	3.13055	1.90329	1.90329	14.426	14.426	18.3729	18.3729	0.770796	1.56019	0.821432	1.64888	0.717278	1.26894	0.531648	0.526448	0.18563	0.742494	0.666641	1.18025	0.0506366	0.0886946	-0.0338	-0.104	0.0164	0.2275	0.0338	0.104	-0.0164	-0.2275	0.5654	0.6304	0.6503	0.9527	0.1519	0.63851	0.067	0.3162	2	1
13055	Mecklenburg-Strelitz, Kreis	15.1021	18.9077	16.3587	19.8779	13.284	15.348	14.1442	16.0646	1.81815	3.55972	2.21445	2.21445	14.2589	14.2589	18.1179	18.1179	0.843254	1.74676	0.982822	1.76003	1.25654	0.970209	0.860242	0.716596	0.396299	0.253613	1.11697	0.956938	0.139567	0.013271	0.0159	0.1254	0.0549	0.1794	-0.0159	-0.1254	-0.0549	-0.1794	0.8444	0.5912	1.0621	0.7776	0.4122	0.379	0.1944	0.1926	2	1
13056	Müritz, Kreis	15.3644	18.8893	15.9448	20.554	13.178	14.7558	13.3145	15.5772	2.18643	4.1335	2.63031	2.63031	14.2689	14.2689	18.1195	18.1195	1.09556	2.25496	1.24817	2.43459	0.580392	1.66477	0.136519	0.821419	0.443872	0.843348	0.427778	1.48514	0.152614	0.179625	-0.2178	-0.018	-0.0336	0.2921	0.2178	0.018	0.0336	-0.2921	0.3543	0.8394	0.4614	1.1931	0.2261	0.82531	0.119	0.4717	2	1
13057	Nordvorpommern, Kreis	15.29	18.8192	16.3543	20.0953	13.1806	14.7193	13.5878	15.1458	2.10938	4.09996	2.7665	2.7665	14.2819	14.2819	17.8138	17.8138	1.00806	2.09209	1.22484	2.28149	1.06432	1.27602	0.407201	0.426475	0.657119	0.849547	0.847544	1.08662	0.216776	0.189399	-0.2158	-0.294	0.0002	0.0967	0.2158	0.294	-0.0002	-0.0967	0.623	0.7205	0.8473	0.9899	0.44131	0.55551	0.217	0.2861	2	1
13058	Nordwestmecklenburg, Kreis	15.3944	18.9912	16.7179	20.124	13.5284	15.2783	14.4625	15.9908	1.86604	3.71292	2.25539	2.25539	14.5599	14.5599	18.3381	18.3381	0.834499	1.85328	0.957779	1.78588	1.32351	1.13278	0.934158	0.712518	0.389347	0.420264	1.20023	1.20018	0.12328	-0.0674021	0.0726	0.1097	0.086	0.3364	-0.0726	-0.1097	-0.086	-0.3364	0.8615	0.6028	1.1143	0.8638	0.462	0.5299	0.2092	0.269	2	1
13059	Ostvorpommern, Kreis	15.616	18.7834	16.7665	19.9263	13.656	15.3771	14.6278	16.4056	1.95996	3.40636	2.13864	2.13864	14.7494	14.7494	18.3317	18.3317	0.86653	1.66119	0.932681	1.59464	1.15052	1.14292	0.971843	1.02853	0.178675	0.114392	1.08437	1.20947	0.0661516	-0.0665426	0.1275	0.4438	0.0688	0.3566	-0.1275	-0.4438	-0.0688	-0.3566	0.8444	0.5848	1.0155	0.8529	0.3062	0.5582	0.135	0.2901	2	1
13060	Parchim, Kreis	15.6033	19.0801	16.1019	20.0987	13.9091	16.0035	14.1187	16.1926	1.69421	3.07657	1.98317	1.98317	14.9043	14.9043	18.4805	18.4805	0.699067	1.429	0.848312	1.61819	0.498535	1.01863	0.209569	0.189146	0.288966	0.829485	0.34929	0.82944	0.149245	0.189191	-0.2495	-0.3205	-0.133	0.0551	0.2495	0.3205	0.133	-0.0551	0.4591	0.5097	0.4823	0.7743	0.0394	0.50901	0.0162	0.2443	2	1
13061	Rügen, Kreis	15.1893	18.5767	16.1963	19.7351	13.6351	15.4091	13.7385	15.3559	1.55414	3.16764	2.45783	2.45783	14.51	14.51	17.8978	17.8978	0.679235	1.61788	1.12816	1.83729	1.00706	1.15833	0.103365	-0.053196	0.90369	1.21153	0.558134	0.938913	0.448921	0.219418	-0.4713	-0.6375	-0.2504	0.0739	0.4713	0.6375	0.2504	-0.0739	0.5747	0.5843	0.8085	0.8651	0.43241	0.57401	0.1985	0.2933	2	1
13062	Uecker-Randow, Kreis	14.983	18.8939	15.7238	19.7846	12.7682	14.534	13.3154	15.4197	2.21486	4.35996	2.40841	2.40841	13.9692	13.9692	17.939	17.939	1.0138	2.05198	1.0435	1.84553	0.7408	0.890656	0.547241	0.885709	0.193559	0.00494671	0.711095	1.09711	0.0297045	-0.206451	0.0366	0.4674	0.0733	0.4431	-0.0366	-0.4674	-0.0733	-0.4431	0.5106	0.4183	0.6378	0.654	0.2302	0.4724	0.103	0.2366	2	1
14511	Chemnitz, Stadt	16.3009	19.6495	17.4256	20.946	15.0071	16.9524	15.8797	17.8545	1.29385	2.69713	1.54588	1.54588	15.7469	15.7469	19.5764	19.5764	0.554086	1.18342	0.659249	1.36956	1.12463	1.29651	0.872595	0.902172	0.252031	0.394339	1.01946	1.11038	0.105163	0.186134	0.0041	0.1095	0.0025	0.0482	-0.0041	-0.1095	-0.0025	-0.0482	0.8685	0.7927	1.017	1.0622	0.2561	0.5038	0.1077	0.2343	2	1
14521	Erzgebirgskreis	15.3668	18.8169	16.8939	20.5414	13.8674	15.7822	15.0942	17.1224	1.49939	3.03472	1.79973	1.79973	14.6517	14.6517	18.8811	18.8811	0.715031	1.48033	0.818996	1.66034	1.52718	1.72456	1.22684	1.34028	0.300341	0.384279	1.42321	1.54455	0.103965	0.180009	0.1097	0.3835	0.0882	0.2182	-0.1097	-0.3835	-0.0882	-0.2182	1.1171	0.9568	1.335	1.3263	0.4101	0.7678	0.1922	0.3982	2	1
14522	Landkreis Mittelsachsen	16.221	19.4657	17.3782	20.8972	14.6335	16.4189	15.6853	17.7252	1.58751	3.04685	1.6929	1.6929	15.4623	15.4623	19.3249	19.3249	0.758707	1.53284	0.777667	1.57229	1.15725	1.43146	1.05186	1.30631	0.105392	0.125147	1.13829	1.39201	0.0189597	0.0394524	0.2297	0.4849	0.1423	0.284	-0.2297	-0.4849	-0.1423	-0.284	0.8222	0.8214	0.996	1.108	0.3351	0.6101	0.1612	0.3235	3	2
14523	Vogtlandkreis	15.5383	18.7545	16.65	20.3502	13.951	15.8042	15.128	17.5224	1.5873	2.95031	1.52202	1.52202	14.7623	14.7623	18.9949	18.9949	0.775937	1.48362	0.666961	1.35528	1.11176	1.59565	1.17704	1.71822	-0.0652857	-0.122569	1.22073	1.724	-0.108975	-0.128342	0.3051	0.753	0.2234	0.4587	-0.3051	-0.753	-0.2234	-0.4587	0.872	0.9653	0.9973	1.2653	0.2398	0.6304	0.1145	0.3304	5	3
14524	Landkreis Zwickau	15.5795	19.0612	16.8581	20.462	13.8171	15.495	15.0097	16.8077	1.76236	3.56617	1.84845	1.84845	14.7368	14.7368	18.8284	18.8284	0.842704	1.72439	0.824874	1.63358	1.27866	1.40084	1.19257	1.31269	0.0860901	0.0881586	1.29649	1.49166	-0.0178299	-0.0908153	0.2868	0.5555	0.1943	0.4138	-0.2868	-0.5555	-0.1943	-0.4138	0.9058	0.7572	1.1022	1.0779	0.3729	0.6436	0.1765	0.323	4	3
14612	Dresden, Stadt	17.3634	20.2861	18.5979	21.584	15.9683	17.7768	16.9555	18.6357	1.39505	2.5093	1.64233	1.64233	16.7591	16.7591	20.2669	20.2669	0.604266	1.13098	0.700732	1.31711	1.23449	1.29788	0.987217	0.8589	0.247274	0.438984	1.13803	1.11175	0.0964659	0.186131	0.0322	0.0084	0.0247	0.0217	-0.0322	-0.0084	-0.0247	-0.0217	0.9551	0.8505	1.1134	1.09	0.2794	0.4474	0.1211	0.2078	2	1
14625	Landkreis Bautzen	15.8706	19.4095	17.5389	20.8208	14.4698	16.6166	15.6851	17.6515	1.40084	2.79292	1.85376	1.85376	15.2484	15.2484	19.3281	19.3281	0.622152	1.36749	0.836414	1.49262	1.66829	1.41122	1.21537	1.03489	0.45292	0.376329	1.45402	1.28609	0.214262	0.125136	0.0004	0.2005	-0.0132	0.1706	-0.0004	-0.2005	0.0132	-0.1706	1.215	0.8344	1.4672	1.1155	0.4533	0.5768	0.2011	0.2958	2	1
14626	Landkreis Görlitz	16.0112	19.5309	17.1602	20.6976	14.2876	16.0603	15.1777	16.9956	1.72359	3.47059	1.98249	1.98249	15.1353	15.1353	18.9069	18.9069	0.875868	1.80681	0.938136	1.79067	1.14903	1.1667	0.890131	0.935356	0.258898	0.231348	1.08676	1.18285	0.0622685	-0.0161451	0.115	0.4089	0.1244	0.3643	-0.115	-0.4089	-0.1244	-0.3643	0.7751	0.5265	0.9623	0.8186	0.3739	0.6402	0.1867	0.3481	2	1
14627	Landkreis Meißen	16.3578	19.7611	17.6701	21.2769	14.8577	16.7608	16.0353	18.0361	1.50006	3.00026	1.63482	1.63482	15.6433	15.6433	19.7524	19.7524	0.714504	1.53506	0.694559	1.52443	1.31229	1.5158	1.17754	1.27534	0.134755	0.240461	1.33223	1.52643	-0.0199447	-0.0106291	0.2099	0.3569	0.1775	0.319	-0.2099	-0.3569	-0.1775	-0.319	0.9676	0.9184	1.1547	1.2074	0.3447	0.5974	0.1576	0.3084	3	2
14628	Landkreis Sächsische Schweiz-Osterzgebirge	16.5433	19.6541	17.4849	21.1208	15.1551	16.9508	15.8374	17.9977	1.38814	2.70323	1.64751	1.64751	16.0028	16.0028	19.772	19.772	0.540515	1.10412	0.689091	1.34879	0.941587	1.46673	0.682217	1.04688	0.259371	0.419855	0.793012	1.22206	0.148576	0.244676	-0.0193	0.1359	-0.0529	-0.0051	0.0193	-0.1359	0.0529	0.0051	0.7015	0.911	0.8459	1.2271	0.2401	0.5558	0.0956	0.23961	2	1
14713	Leipzig, Stadt	16.5967	19.7564	17.5924	21.0619	15.0128	16.8987	15.8931	17.9559	1.58387	2.8577	1.69933	1.69933	15.893	15.893	19.6054	19.6054	0.703696	1.29866	0.741172	1.45652	0.995668	1.30551	0.880209	1.05723	0.115459	0.248283	0.958192	1.14766	0.0374763	0.157855	0.1268	0.2322	0.0682	0.076	-0.1268	-0.2322	-0.0682	-0.076	0.7534	0.825	0.89	1.0717	0.2423	0.4805	0.1057	0.2339	2	1
14729	Landkreis Leipzig	15.5513	19.0844	17.2382	20.784	14.0766	16.1163	15.3958	17.4614	1.47474	2.96811	1.84243	1.84243	14.9094	14.9094	19.2321	19.2321	0.641885	1.42151	0.813243	1.55185	1.68688	1.69958	1.31919	1.34506	0.367687	0.354517	1.51552	1.56924	0.171358	0.130337	0.0979	0.363	0.036	0.2284	-0.0979	-0.363	-0.036	-0.2284	1.2213	0.9821	1.4795	1.3408	0.4655	0.7175	0.2073	0.3588	2	1
14730	Landkreis Nordsachsen	15.5194	19.1572	16.888	20.3782	13.9772	16.0234	14.9665	16.9726	1.54219	3.13378	1.92148	1.92148	14.8169	14.8169	18.7253	18.7253	0.702453	1.52825	0.857492	1.65296	1.36856	1.22106	0.989282	0.949217	0.379281	0.271839	1.21352	1.09635	0.155038	0.124706	0.0138	0.2048	0.022	0.1189	-0.0138	-0.2048	-0.022	-0.1189	0.9755	0.7444	1.1916	0.9775	0.3931	0.4767	0.177	0.2436	2	1
15001	Dessau-Roßlau, Kreisfreie Stadt	15.8165	19.0599	17.0821	20.5063	14.5952	16.6167	15.614	17.7737	1.22134	2.44322	1.4681	1.4681	15.1939	15.1939	19.2627	19.2627	0.622617	1.22159	0.655019	1.24363	1.26551	1.44644	1.01876	1.15707	0.246758	0.289373	1.23311	1.4244	0.0324017	0.0220393	0.1428	0.1895	0.1572	0.2113	-0.1428	-0.1895	-0.1572	-0.2113	0.8759	0.9676	1.0759	1.2131	0.3896	0.4789	0.1896	0.2333	2	1
15002	Halle (Saale), Kreisfreie Stadt	15.7757	19.0563	16.7401	20.1883	14.0488	15.8317	14.7103	16.3454	1.72683	3.22464	2.02979	2.02979	14.9071	14.9071	18.4159	18.4159	0.868612	1.67125	0.91911	1.77241	0.964445	1.132	0.661483	0.513737	0.302962	0.618263	0.913947	1.03084	0.0504977	0.101161	-0.0212	-0.1887	0.0893	0.122	0.0212	0.1887	-0.0893	-0.122	0.6827	0.7024	0.8247	0.9088	0.2817	0.42961	0.1398	0.2232	2	1
15003	Magdeburg, Kreisfreie Stadt	15.8523	18.8338	16.9982	20.5133	14.4974	16.2715	15.3836	17.5778	1.35485	2.56228	1.61459	1.61459	15.2837	15.2837	19.1912	19.1912	0.56856	1.1751	0.672467	1.32209	1.14589	1.67946	0.886155	1.30621	0.259739	0.373249	1.04199	1.53247	0.103906	0.146992	0.0414	0.2802	0.0242	0.1656	-0.0414	-0.2802	-0.0242	-0.1656	0.8447	1.026	1.0178	1.3668	0.3012	0.6534	0.1281	0.3126	2	1
15081	Altmarkkreis Salzwedel	14.9571	18.7638	16.7932	19.7382	13.4894	15.4724	14.8013	16.4716	1.46772	3.29139	1.99191	1.99191	14.2857	14.2857	18.1822	18.1822	0.671483	1.63732	0.932178	1.55597	1.83605	0.974358	1.31185	0.999238	0.524196	-0.0248804	1.57536	1.05571	0.260694	-0.0813477	0.0153	0.384	-0.018	0.268	-0.0153	-0.384	0.018	-0.268	1.2966	0.6153	1.5934	0.7877	0.5395	0.3591	0.2427	0.1867	2	1
15082	Anhalt-Bitterfeld, Landkreis	15.3094	18.8861	16.0449	20.0157	13.7502	15.771	14.2054	16.3871	1.55914	3.11513	1.83955	1.83955	14.5236	14.5236	18.2588	18.2588	0.785771	1.56009	0.856421	1.75682	0.735542	1.12957	0.45514	0.616137	0.280402	0.513435	0.664892	0.932839	0.0706506	0.196733	-0.1089	-0.0131	0.0143	0.0689	0.1089	0.0131	-0.0143	-0.0689	0.564	0.6292	0.6506	0.8639	0.1715	0.50041	0.085	0.2657	2	1
15083	Börde, Landkreis	14.844	18.1375	15.6934	19.6338	13.4066	15.242	14.0054	16.4758	1.43745	2.89545	1.68801	1.68801	14.2168	14.2168	18.1855	18.1855	0.627188	1.32454	0.772324	1.44833	0.849423	1.49629	0.598864	1.23373	0.25056	0.262564	0.704288	1.37251	0.145135	0.123785	-0.0293	0.3289	-0.044	0.1594	0.0293	-0.3289	0.044	-0.1594	0.6282	0.9048	0.7483	1.2131	0.2212	0.5915	0.1012	0.2832	2	1
15084	Burgenlandkreis	15.3116	18.6029	16.4434	20.087	13.589	15.3182	14.41	16.3212	1.7226	3.28466	2.03333	2.03333	14.5066	14.5066	18.36	18.36	0.804953	1.62276	0.895561	1.72697	1.13176	1.48407	0.82103	1.00293	0.310732	0.481137	1.04115	1.37986	0.0906082	0.104204	0.0398	0.2456	0.0756	0.2748	-0.0398	-0.2456	-0.0756	-0.2748	0.7813	0.7574	0.9656	1.1051	0.3505	0.7267	0.1662	0.379	2	1
15085	Harz, Landkreis	15.5929	19.2551	16.2756	19.9064	13.8617	15.8491	14.2445	15.9758	1.73127	3.406	2.03107	2.03107	14.761	14.761	18.0678	18.0678	0.831953	1.61439	0.924345	1.83863	0.68261	0.65134	0.382816	0.126777	0.299793	0.524564	0.590218	0.427101	0.092392	0.22424	-0.1072	-0.1447	-0.0001	-0.0269	0.1072	0.1447	0.0001	0.0269	0.49	0.2715	0.5903	0.454	0.1926	0.3799	0.0923	0.1973	2	1
15086	Jerichower Land, Landkreis	15.3637	18.6235	15.7428	19.488	13.7101	15.5799	13.9142	15.9466	1.65358	3.04358	1.82864	1.82864	14.5462	14.5462	17.6507	17.6507	0.81746	1.73193	0.943496	1.83734	0.379123	0.864504	0.204058	0.366661	0.175065	0.497843	0.253087	0.759098	0.126036	0.105406	-0.0289	-0.1349	-0.049	0.1038	0.0289	0.1349	0.049	-0.1038	0.233	0.5015	0.3021	0.6553	0.1461	0.363	0.077	0.2092	2	1
15087	Mansfeld-Südharz, Landkreis	15.0744	18.499	16.255	19.7982	13.3886	15.1721	14.0763	15.89	1.68584	3.32688	2.17875	2.17875	14.2587	14.2587	17.926	17.926	0.815689	1.68305	1.03422	1.8722	1.18062	1.29919	0.687709	0.717945	0.492912	0.581242	0.962095	1.11003	0.218527	0.189153	-0.1444	0.0035	-0.0485	0.1213	0.1444	-0.0035	0.0485	-0.1213	0.8321	0.7145	1.0106	0.9887	0.34851	0.5847	0.17	0.3105	2	1
15088	Saalekreis	15.1298	18.6873	16.8107	20.4973	13.4409	15.113	14.7044	16.5731	1.68894	3.5743	2.10628	2.10628	14.2762	14.2762	18.7232	18.7232	0.853668	1.78696	0.889296	1.77407	1.68085	1.81005	1.2635	1.46019	0.417344	0.34986	1.64522	1.82294	0.0356283	-0.0128859	0.1238	0.51	0.2312	0.4629	-0.1238	-0.51	-0.2312	-0.4629	1.1397	0.9502	1.4141	1.36	0.5412	0.8599	0.2668	0.45	2	1
15089	Salzlandkreis	14.9575	18.6497	15.8626	19.8481	13.4461	15.5333	14.1475	16.6392	1.51137	3.11643	1.71504	1.71504	14.2085	14.2085	18.2796	18.2796	0.748935	1.57935	0.798951	1.56842	0.905111	1.19835	0.701445	1.10594	0.203667	0.0924053	0.855096	1.20927	0.0500152	-0.0109232	0.0446	0.4062	0.0712	0.2745	-0.0446	-0.4062	-0.0712	-0.2745	0.6568	0.6997	0.7839	0.9348	0.2483	0.4986	0.1212	0.2635	2	1
15090	Stendal, Landkreis	14.9508	18.7787	16.3682	19.8497	13.4678	15.5629	14.4044	16.3784	1.48304	3.21572	1.96387	1.96387	14.332	14.332	18.2902	18.2902	0.618778	1.46599	0.835269	1.55955	1.4174	1.07106	0.936574	0.815424	0.48083	0.25564	1.20091	0.977507	0.216491	0.093557	-0.0395	0.1973	-0.0321	0.1267	0.0395	-0.1973	0.0321	-0.1267	0.9761	0.6181	1.233	0.8508	0.44131	0.453	0.1844	0.2203	2	1
15091	Wittenberg, Landkreis	15.2388	18.767	16.3954	19.9117	13.7349	15.8594	14.5317	16.4731	1.50383	2.90758	1.8637	1.8637	14.5202	14.5202	18.3258	18.3258	0.718559	1.46779	0.830701	1.58586	1.15659	1.1447	0.796721	0.613727	0.359866	0.530972	1.04445	1.02662	0.112142	0.118077	-0.0021	-0.0482	0.0552	0.1303	0.0021	0.0482	-0.0552	-0.1303	0.7988	0.6619	0.9893	0.8964	0.35781	0.48281	0.1673	0.2483	2	1
16051	Erfurt, krsfr. Stadt	15.9465	19.0318	16.9905	20.4052	14.2962	16.0769	15.036	16.8432	1.6503	2.9549	1.95458	1.95458	15.1751	15.1751	18.8126	18.8126	0.771398	1.40927	0.932024	1.59264	1.04408	1.37344	0.739805	0.766277	0.304277	0.607161	0.883456	1.19007	0.160627	0.183369	0.0004	-0.0439	-0.0219	0.0924	-0.0004	0.0439	0.0219	-0.0924	0.7394	0.8102	0.9054	1.0977	0.3047	0.56331	0.1387	0.2758	2	1
16052	Gera, krsfr. Stadt	15.8695	19.59	17.3691	20.8946	14.3306	16.581	15.5213	17.672	1.53886	3.00901	1.84782	1.84782	15.068	15.068	19.2419	19.2419	0.801513	1.59664	0.921689	1.65272	1.49967	1.30462	1.19071	1.09097	0.308963	0.213642	1.37949	1.24854	0.120175	0.0560763	0.0865	0.3909	0.0782	0.2726	-0.0865	-0.3909	-0.0782	-0.2726	1.1042	0.7001	1.3013	0.9759	0.3955	0.6045	0.1984	0.3287	2	1
16053	Jena, krsfr. Stadt	17.4729	20.0676	18.1718	21.1982	15.8523	17.0366	16.3983	17.8385	1.62057	3.03098	1.77353	1.77353	16.6661	16.6661	19.6121	19.6121	0.806849	1.62004	0.864011	1.58608	0.698902	1.13062	0.545944	0.801901	0.152958	0.328716	0.64174	1.16458	0.0571626	-0.0339627	0.0075	0.0734	0.0219	0.2469	-0.0075	-0.0734	-0.0219	-0.2469	0.5384	0.7285	0.6198	0.9177	0.1605	0.4021	0.0791	0.2129	2	1
16054	Suhl, krsfr. Stadt	16.7536	18.8248	17.6664	20.2951	15.3931	16.3652	15.9527	16.9759	1.36042	2.4596	1.71365	1.71365	16.0948	16.0948	18.7049	18.7049	0.658742	1.20385	0.697459	1.59017	0.912809	1.47029	0.559583	0.610683	0.353227	0.85961	0.874092	1.08397	0.038717	0.386321	-0.0952	-0.3411	0.0687	-0.1296	0.0952	0.3411	-0.0687	0.1296	0.6548	0.9518	0.8054	1.2136	0.258	0.51851	0.1074	0.25671	2	1
16055	Weimar, krsfr. Stadt	16.5005	19.685	16.9389	20.7094	14.6571	16.4763	14.4207	16.4036	1.84337	3.20874	2.51813	2.51813	15.4974	15.4974	18.3202	18.3202	1.00305	1.83002	1.39482	2.38917	0.438395	1.02435	-0.236369	-0.0726681	0.674764	1.09702	0.0466216	0.465197	0.391773	0.559156	-0.5495	-0.6817	-0.3227	-0.3178	0.5495	0.6817	0.3227	0.3178	0.3131	0.6091	0.3694	0.7829	0.1253	0.41531	0.069	0.24141	1	1
16056	Eisenach, krsfr. Stadt	15.5257	18.0634	16.5458	19.4526	13.8916	15.0498	14.4721	16.0839	1.63409	3.01363	2.07369	2.07369	14.7101	14.7101	17.8355	17.8355	0.815581	1.58665	0.946949	1.61708	1.02014	1.38914	0.580535	1.03405	0.439603	0.355094	0.88877	1.35871	0.131368	0.0304275	0.003	0.1326	0.0951	0.2273	-0.003	-0.1326	-0.0951	-0.2273	0.5775	0.9014	0.7936	1.1314	0.4426	0.4877	0.2265	0.2577	2	1
16061	Eichsfeld, Kreis	16.0788	19.1327	17.3297	20.2364	13.8568	15.1115	14.63	15.385	2.22201	4.02116	2.69971	2.69971	15.0368	15.0368	18.1036	18.1036	1.04201	1.86999	1.19404	2.13284	1.25093	1.10374	0.773224	0.2735	0.477701	0.830242	1.09889	0.840888	0.152032	0.262855	0.0075	-0.2628	0.0792	0.0105	-0.0075	0.2628	-0.0792	-0.0105	0.7657	0.5363	1.0197	0.8304	0.4852	0.56741	0.2312	0.2733	2	1
16062	Nordhausen, Kreis	15.3226	18.9777	17.0601	19.7991	13.2647	15.0909	14.5489	15.5529	2.05791	3.88682	2.51125	2.51125	14.4078	14.4078	17.9255	17.9255	0.914856	1.83245	1.16315	1.8736	1.7375	0.821398	1.28415	0.46201	0.453343	0.359387	1.4892	0.780242	0.248297	0.0411554	0.0064	0.0238	-0.0437	0.145	-0.0064	-0.0238	0.0437	-0.145	1.2777	0.4382	1.5329	0.6352	0.4598	0.3832	0.2046	0.1862	2	1
16063	Wartburgkreis	15.6759	18.6501	16.4444	19.6994	13.9015	15.4194	14.5305	15.8951	1.77443	3.2307	1.91386	1.91386	14.7519	14.7519	17.9517	17.9517	0.924065	1.60492	0.921015	1.74777	0.76844	1.04935	0.629009	0.475745	0.139431	0.573607	0.77149	0.906505	-0.00305022	0.142847	0.0239	-0.1576	0.0865	0.0686	-0.0239	0.1576	-0.0865	-0.0686	0.6051	0.6333	0.685	0.8379	0.1634	0.41601	0.0834	0.2114	2	1
16064	Unstrut-Hainich-Kreis	15.0801	18.4263	16.0227	19.8609	13.2626	15.1714	13.8179	15.7243	1.81752	3.25492	2.2048	2.2048	14.2023	14.2023	17.9333	17.9333	0.877774	1.68255	1.02248	1.92766	0.942592	1.43463	0.555313	0.552913	0.387279	0.881721	0.797886	1.18952	0.144706	0.245113	-0.0312	-0.2186	0.0254	0.1007	0.0312	0.2186	-0.0254	-0.1007	0.5865	0.7715	0.7725	1.0888	0.3561	0.66311	0.1701	0.3458	2	1
16065	Kyffhäuserkreis	14.9831	18.8661	15.7825	19.6868	13.0559	15.0798	13.5604	15.4291	1.92722	3.78631	2.22212	2.22212	14.0743	14.0743	17.8195	17.8195	0.908842	1.77425	0.996217	1.86726	0.799392	0.820715	0.504486	0.349362	0.294906	0.471353	0.712016	0.727701	0.0873756	0.093014	-0.0243	-0.1424	0.0373	0.0714	0.0243	0.1424	-0.0373	-0.0714	0.5288	0.4918	0.6747	0.6563	0.2706	0.3289	0.1247	0.1644	2	1
16066	Schmalkalden-Meiningen, Kreis	15.2677	18.6742	16.486	19.8735	13.7796	15.7739	14.5784	16.2697	1.48808	2.90028	1.90764	1.90764	14.5338	14.5338	18.1332	18.1332	0.733915	1.42964	0.899004	1.74037	1.21832	1.19933	0.798759	0.495797	0.419561	0.703536	1.05323	0.888604	0.165089	0.310729	-0.0724	-0.2701	0.0046	-0.0894	0.0724	0.2701	-0.0046	0.0894	0.8712	0.7659	1.0486	0.978	0.34711	0.43351	0.1697	0.22131	2	1
16067	Gotha, Kreis	15.3525	18.5252	16.431	19.529	13.8902	15.8064	14.652	16.2903	1.46228	2.71878	1.77897	1.77897	14.585	14.585	17.9706	17.9706	0.767472	1.41256	0.894551	1.55842	1.07846	1.00385	0.761775	0.483904	0.316682	0.519941	0.951378	0.857984	0.127078	0.145861	-0.0426	-0.1549	0.0199	0.0466	0.0426	0.1549	-0.0199	-0.0466	0.8044	0.6388	0.9315	0.8114	0.27411	0.36501	0.147	0.1925	2	1
16068	Sömmerda, Kreis	14.9661	18.0227	16.0313	19.5479	13.5147	15.1904	14.2238	15.9437	1.45141	2.83231	1.8075	1.8075	14.3019	14.3019	17.8583	17.8583	0.664193	1.29673	0.807683	1.6896	1.06516	1.52522	0.709066	0.753317	0.356096	0.771904	0.921673	1.13235	0.14349	0.392875	-0.083	-0.1782	-0.0327	-0.0991	0.083	0.1782	0.0327	0.0991	0.7921	0.9315	0.9544	1.2314	0.27311	0.59371	0.1108	0.29381	2	1
16069	Hildburghausen, Kreis	14.754	17.9858	16.2656	20.0731	13.4122	15.5894	14.2752	16.4275	1.34177	2.3964	1.99041	1.99041	14.0807	14.0807	18.2142	18.2142	0.6733	1.26343	1.00427	1.85891	1.51169	2.08737	0.863051	0.838147	0.648638	1.24922	1.18071	1.49188	0.330974	0.595486	-0.201	-0.3803	-0.0887	-0.1324	0.201	0.3803	0.0887	0.1324	1.0641	1.2184	1.2695	1.6243	0.44761	0.86892	0.2422	0.46312	2	1
16070	Ilm-Kreis	15.3989	19.0382	16.0718	19.8988	14.0736	16.4515	14.5271	16.8296	1.32527	2.58666	1.54473	1.54473	14.729	14.729	18.4251	18.4251	0.669879	1.31546	0.689616	1.47371	0.672923	0.860651	0.453467	0.378077	0.219456	0.482574	0.653186	0.702404	0.0197367	0.158247	-0.0779	-0.225	0.05	-0.0261	0.0779	0.225	-0.05	0.0261	0.5314	0.6031	0.6032	0.7285	0.1416	0.2576	0.0698	0.1321	2	1
16071	Weimarer Land, Kreis	15.3976	18.5401	16.2806	20.1284	13.9673	15.8734	14.707	16.806	1.43027	2.66669	1.57362	1.57362	14.6905	14.6905	18.4375	18.4375	0.707133	1.36805	0.813077	1.69088	0.88299	1.58833	0.739639	0.932626	0.143351	0.655704	0.777046	1.2655	0.105944	0.322828	0.0831	-0.1137	0.0144	-0.0265	-0.0831	0.1137	-0.0144	0.0265	0.6566	1.0463	0.7627	1.292	0.2264	0.54201	0.1203	0.29631	2	1
16072	Sonneberg, Kreis	14.641	18.2412	16.1956	20.089	13.5247	15.8781	14.4454	16.9888	1.11629	2.36309	1.75025	1.75025	14.0636	14.0636	18.5503	18.5503	0.577373	1.22288	0.815056	1.53869	1.55461	1.84781	0.920649	1.11064	0.633961	0.737175	1.31693	1.532	0.237683	0.315812	-0.1763	0.0519	-0.0106	0.1113	0.1763	-0.0519	0.0106	-0.1113	1.0969	1.0588	1.3275	1.4207	0.45771	0.789	0.2271	0.4271	2	1
16073	Saalfeld-Rudolstadt, Kreis	15.5488	19.5244	16.7112	20.5683	14.0071	16.3762	14.9372	17.0513	1.54168	3.14819	1.77406	1.77406	14.7226	14.7226	18.7657	18.7657	0.826194	1.73948	0.817531	1.80253	1.16245	1.04387	0.930069	0.675154	0.232379	0.368715	1.17111	0.980823	-0.00866279	0.0630464	0.0431	0.1282	0.1461	0.2237	-0.0431	-0.1282	-0.1461	-0.2237	0.887	0.547	1.025	0.7571	0.2755	0.4969	0.1374	0.2867	2	1
16074	Saale-Holzland-Kreis	15.5236	19.3928	17.1041	20.8247	14.1591	16.7169	15.5342	17.7952	1.36444	2.67597	1.56985	1.56985	14.8518	14.8518	19.4665	19.4665	0.671816	1.39944	0.704807	1.35826	1.58048	1.43188	1.37507	1.07827	0.205409	0.353613	1.54749	1.47306	0.0329907	-0.0411731	0.1922	0.2641	0.1629	0.3641	-0.1922	-0.2641	-0.1629	-0.3641	1.1829	0.8142	1.3846	1.109	0.3976	0.6177	0.1959	0.3229	2	1
16075	Saale-Orla-Kreis	15.3698	18.7743	16.2456	19.5699	14.179	16.1518	14.7235	16.8946	1.19074	2.62249	1.52213	1.52213	14.7626	14.7626	18.2149	18.2149	0.60718	1.43788	0.72246	1.35504	0.87584	0.795635	0.544449	0.74284	0.331391	0.0527954	0.76056	0.878471	0.11528	-0.0828359	-0.0804	0.2644	0.0098	0.2571	0.0804	-0.2644	-0.0098	-0.2571	0.6248	0.4785	0.7508	0.6213	0.251	0.3171	0.1251	0.1743	2	1
16076	Greiz, Kreis	15.1487	19.2093	16.5335	19.9078	13.8503	16.4121	14.9498	17.0328	1.29846	2.79718	1.58364	1.58364	14.461	14.461	18.5152	18.5152	0.687686	1.47332	0.705738	1.39255	1.38473	0.698492	1.09955	0.620668	0.285182	0.0778236	1.36668	0.77927	0.0180522	-0.0807781	0.0664	0.1999	0.1626	0.2281	-0.0664	-0.1999	-0.1626	-0.2281	1.0331	0.4207	1.2041	0.5512	0.3516	0.2777	0.1807	0.1473	2	1
16077	Altenburger Land, Kreis	16.0332	19.5035	17.2399	21.2836	14.267	16.0988	15.3102	17.4614	1.76619	3.40473	1.9297	1.9297	15.0876	15.0876	19.3374	19.3374	0.945559	1.89023	0.990227	1.94619	1.2067	1.78011	1.04319	1.36262	0.16351	0.41749	1.16203	1.72415	0.044668	0.0559587	0.1734	0.4366	0.1402	0.429	-0.1734	-0.4366	-0.1402	-0.429	0.8698	0.926	1.0218	1.2951	0.3369	0.8541	0.1849	0.4851	2	1
[truncated: 6 more columns]

## Sheet: Legend
	Legend
	id	ID of county
	name	Name of county
	em65_start	Male life expectancy at age 65 in 2001/03
	ew65_start	Female life expectancy at age 65 in 2001/03
	em65_end	Male life expectancy at age 65 in 2007/09
	ew65_end	Female life expectancy at age 65 in 2007/09
	hly_m65_start	Male care need-free life expectancy at age 65 in 2001/03 (any care level)
	hly_w65_start	Female care need-free life expectancy at age 65 in 2001/03 (any care level)
	hly_m65_end	Male care need-free life expectancy at age 65 in 2007/09 (any care level)
	hly_w65_end	Female care need-free life expectancy at age 65 in 2007/09 (any care level)
	uhly_m65_start	Male life expectancy with care need at age 65 in 2001/03 (any care level)
	uhly_w65_start	Female life expectancy with care need at age 65 in 2001/03 (any care level)
	uhly_m65_end	Male life expectancy with care need at age 65 in 2007/09 (any care level)
	uhly_m65_end	Female life expectancy with care need at age 65 in 2007/09 (any care level)
	hly_ii_m65_start	Male care need-free life expectancy at age 65 in 2001/03 (severe care level)
	hly_ii_m65_start	Female care need-free life expectancy at age 65 in 2001/03 (severe care level)
	hly_ii_w65_end	Male care need-free life expectancy at age 65 in 2007/09 (severe care level)
	hly_ii_w65_end	Female care need-free life expectancy at age 65 in 2007/09 (severe care level)
	uhly_ii_m65_start	Male life expectancy with care need at age 65 in 2001/03 (severe care level)
	uhly_ii_w65_start	Female life expectancy with care need at age 65 in 2001/03 (severe care level)
	uhly_ii_m65_end	Male life expectancy with care need at age 65 in 2007/09 (severe care level)
	uhly_ii_w65_end	Female life expectancy with care need at age 65 in 2007/09 (severe care level)
	trend_em65	Trend in male life expectancy at age 65 in 2001-2009
	trend_ew65	Trend in female life expectancy at age 65 in 2001-2009
	trend_hly_m65	Trend in male care need-free life expectancy at age 65 in 2001-2009 (any care level)
	trend_hly_w65	Trend in female care need-free life expectancy at age 65 in 2001-2009 (any care level)
	trend_uhly_m65	Trend in male life expectancy with care need at age 65 in 2001-2009 (any care level)
	trend_uhly_w65	Trend in female life expectancy with care need at age 65 in 2001-2009 (any care level)
	trend_hly_ii_m65	Trend in male care need-free life expectancy at age 65 in 2001-2009 (severe care level)
	trend_hly_ii_w65	Trend in female care need-free life expectancy at age 65 in 2001-2009 (severe care level)
	trend_uhly_ii_m65	Trend in male life expectancy with care need at age 65 in 2001-2009 (severe care level)
	trend_uhly_ii_w65	Trend in female life expectancy with care need at age 65 in 2001-2009 (severe care level)
	hly_prev_m_65	Morbidity effect in male care need-free life expectancy at age 65 in 2001-2009 (any care level)
	hly_prev_w_65	Morbidity effect in female care need-free life expectancy at age 65 in 2001-2009 (any care level)
	hly_prev_m_65_ii	Morbidity effect in male care need-free life expectancy at age 65 in 2001-2009 (severe care level)
	hly_prev_w_65_ii	Morbidity effect in female care need-free life expectancy at age 65 in 2001-2009 (severe care level)
	uhly_prev_m_65	Morbidity effect in male life expectancy with care need at age 65 in 2001-2009 (any care level)
	uhly_prev_w_65	Morbidity effect in female life expectancy with care need at age 65 in 2001-2009 (any care level)
	uhly_prev_m_65_ii	Morbidity effect in male life expectancy with care need at age 65 in 2001-2009 (severe care level)
	uhly_prev_w_65_ii	Morbidity effect in female life expectancy with care need at age 65 in 2001-2009 (severe care level)
	hly_mort_m_65	Mortality effect in male care need-free life expectancy at age 65 in 2001-2009 (any care level)
	hly_mort_w_65	Mortality effect in female care need-free life expectancy at age 65 in 2001-2009 (any care level)
	hly_mort_m_65_ii	Mortality effect in male care need-free life expectancy at age 65 in 2001-2009 (severe care level)
	hly_mort_w_65_ii	Mortality effect in female care need-free life expectancy at age 65 in 2001-2009 (severe care level)
	uhly_mort_m_65	Mortality effect in male life expectancy with care need at age 65 in 2001-2009 (any care level)
	uhly_mort_w_65	Mortality effect in female life expectancy with care need at age 65 in 2001-2009 (any care level)
	uhly_mort_m_65_ii	Mortality effect in male life expectancy with care need at age 65 in 2001-2009 (severe care level)
	uhly_mort_w_65_ii	Mortality effect in female life expectancy with care need at age 65 in 2001-2009 (severe care level)
	cluster_morbidity_m65	Health scenario classification (5 types) of males at age 65 (any care level)	1="Absolute expansion", 2="Relative expansion", 3="Stability", 4="Relative compression", 5="Absolute compression"
	cluster_3_morbidity_m65	Health scenario classification (3 types) of males at age 65 (any care level)	1="Expansion" 2="Stability", 3="Compression"
	cluster_morbidity_ii_m65	Health scenario classification (5 types) of males at age 65 (severe care level)	1="Absolute expansion", 2="Relative expansion", 3="Stability", 4="Relative compression", 5="Absolute compression"
	cluster_3_morbidity_ii_m65	Health scenario classification (3 types) of males at age 65 (severe care level)	1="Expansion" 2="Stability", 3="Compression"
	cluster_morbidity_w65	Health scenario classification (5 types) of females at age 65 (any care level)	1="Absolute expansion", 2="Relative expansion", 3="Stability", 4="Relative compression", 5="Absolute compression"
	cluster_3_morbidity_w65	Health scenario classification (3 types) of females at age 65 (any care level)	1="Expansion" 2="Stability", 3="Compression"
	cluster_morbidity_ii_w65	Health scenario classification (5 types) of females at age 65 (severe care level)	1="Absolute expansion", 2="Relative expansion", 3="Stability", 4="Relative compression", 5="Absolute compression"
	cluster_3_morbidity_ii_w65	Health scenario classification (3 types) of females at age 65 (severe care level)	1="Expansion" 2="Stability", 3="Compression"
